# Supplementary material for: Chronophin regulates active vitamin B6 levels and transcriptomic features of glioblastoma cell lines cultured under non-adherent, serum-free conditions
Source: BMC Cancer. 2018 May 3;18:524. doi: 10.1186/s12885-018-4440-4 (PMC5934884; doi:10.1186/s12885-018-4440-4)
Supplement: Supplementary file 6 — Table S2. Genes deregulated in NCH644 after CIN knockdown (NGS results). Table of the results from the NGS analysis for NCH644 (comparison CTRL vs. CIN shRNA #1 and #2) including statistics as calculated by DESeq2. (XLSX 5446 kb) [file 12885_2018_4440_MOESM6_ESM.xlsx]

## Sheet: differentiallyexpressed_mRNAs_N
Symbol	Chromosome	Strand	Start	End	Length	baseMean	log2FoldChange	lfcSE	stat	pvalue	padj
47.11	chrALTS_NT_187636	+	115871	130199	1484	0	NA	NA	NA	NA	NA
47.11	chrALTS_NT_187637	+	71380	85883	1666	0	NA	NA	NA	NA	NA
47.11	chrALTS_NT_187639	+	71439	85942	1666	0	NA	NA	NA	NA	NA
47.11	chrALTS_NT_187640	+	115859	130358	1576	0	NA	NA	NA	NA	NA
47.11	chrALTS_NT_187641	+	70899	85414	1600	0	NA	NA	NA	NA	NA
47.11	chrALTS_NT_187643	+	71425	85926	1586	0	NA	NA	NA	NA	NA
47.11	chrALTS_NT_187645	+	71328	85584	1341	0	NA	NA	NA	NA	NA
47.11	chrALTS_NT_187668	+	116012	130516	1593	0	NA	NA	NA	NA	NA
47.11	chrALTS_NT_187669	+	71329	85585	1341	0	NA	NA	NA	NA	NA
47.11	chrALTS_NT_187673	+	71438	85759	1406	0	NA	NA	NA	NA	NA
47.11	chrALTS_NT_187685	+	71372	85693	1406	0	NA	NA	NA	NA	NA
47.11	chrALTS_NT_187686	+	116099	130393	1372	0	NA	NA	NA	NA	NA
47.11	chrALTS_NT_187687	+	71449	85961	1678	0	NA	NA	NA	NA	NA
SEPT1	chr16	-	30378133	30395991	4217	41.6534	0.271994	0.20226	1.34477	0.178698	0.523227
SEPT2	chr2	+	241315100	241354027	8332	9047.42	0.171587	0.118739	1.44507	0.148437	0.483554
SEPT3	chr22	+	41976810	41998221	5115	2390.88	-0.571025	0.129678	-4.40342	1.06559e-05	0.000712163
SEPT4	chr17	-	58520250	58540818	7957	4587.06	-0.129897	0.214795	-0.604749	0.545346	0.828668
SEPT5	chr22	+	19714464	19724772	5603	589.981	-0.470381	0.151084	-3.11338	NA	NA
SEPT6	chrX	-	119615724	119695622	6723	1906.95	-0.323814	0.187454	-1.72743	0.0840903	0.368587
SEPT7	chr7	+	35800932	35907105	10390	2589.67	0.133983	0.141162	0.949144	0.342547	0.694265
SEPT8	chr5	-	132750817	132778012	6833	3110.34	-0.114222	0.176017	-0.648928	0.516385	0.811612
SEPT9	chr17	+	77281410	77505792	11291	8166.63	0.284004	0.102142	2.78049	0.00542766	0.077519
SEPT9	chrALTS_NW_003315955	+	78784	79107	324	0	NA	NA	NA	NA	NA
SEPT10	chr2	-	109542797	109614206	4908	1218.34	-0.0970127	0.144386	-0.671899	0.501648	0.802712
SEPT11	chr4	+	76949703	77040154	9795	2551.62	-0.0838794	0.148047	-0.566574	0.571004	0.840296
SEPT12	chr16	-	4777614	4788521	2180	0.323018	-0.0637915	0.0785866	-0.811735	0.416944	NA
SEPT14	chr7	-	55793544	55862789	3905	0.105949	0.0472169	0.0487837	0.967883	0.333103	NA
SEPT15	chr1	-	86862445	86914424	2103	1458.38	0.116962	0.134506	0.869567	0.384537	0.725647
103AS	chrALTS_NT_187636	+	139108	160584	1895	0	NA	NA	NA	NA	NA
103AS	chrALTS_NT_187637	+	104920	116108	2169	0	NA	NA	NA	NA	NA
103AS	chrALTS_NT_187638	+	91648	102557	1581	0	NA	NA	NA	NA	NA
103AS	chrALTS_NT_187639	+	104978	116168	2102	0	NA	NA	NA	NA	NA
103AS	chrALTS_NT_187640	+	149657	160552	1567	0	NA	NA	NA	NA	NA
103AS	chrALTS_NT_187641	+	104537	115613	1742	0	NA	NA	NA	NA	NA
103AS	chrALTS_NT_187642	+	91446	102544	1730	0	NA	NA	NA	NA	NA
103AS	chrALTS_NT_187643	+	105240	116147	1539	0	NA	NA	NA	NA	NA
103AS	chrALTS_NT_187644	+	91486	102562	1742	0	NA	NA	NA	NA	NA
103AS	chrALTS_NT_187645	+	105189	115903	1346	0	NA	NA	NA	NA	NA
103AS	chrALTS_NT_187668	+	149718	160745	1728	0	NA	NA	NA	NA	NA
103AS	chrALTS_NT_187669	+	105195	116111	1548	0	NA	NA	NA	NA	NA
103AS	chrALTS_NT_187670	+	91430	102506	1742	0	NA	NA	NA	NA	NA
103AS	chrALTS_NT_187673	+	105159	116141	1657	0	NA	NA	NA	NA	NA
103AS	chrALTS_NT_187684	+	135423	146406	1656	0	NA	NA	NA	NA	NA
103AS	chrALTS_NT_187685	+	105157	116106	1581	0	NA	NA	NA	NA	NA
103AS	chrALTS_NT_187686	+	149817	160840	1657	0	NA	NA	NA	NA	NA
103AS	chrALTS_NT_187687	+	105003	116151	2169	0	NA	NA	NA	NA	NA
103AS	chrALTS_NT_113949	+	91439	102515	1742	0	NA	NA	NA	NA	NA
183ActI	chrALTS_NT_187636	+	40126	54421	1557	0	NA	NA	NA	NA	NA
183ActI	chrALTS_NT_187644	+	40171	54479	1569	0	NA	NA	NA	NA	NA
183ActI	chrALTS_NT_187670	+	40100	54125	1286	0	NA	NA	NA	NA	NA
27K	chr5	-	132987652	132988110	459	120.713	0.201425	0.154537	1.30341	0.192436	0.538612
28H	chr7	+	84876554	84876956	403	0.465332	-0.0204393	0.0829687	-0.246349	0.805412	NA
354J5	chr6	-	108782126	108787053	4928	217.672	-0.0338959	0.136686	-0.247984	0.804146	0.933733
5-HT5B	chr2	+	117859427	117934944	2284	9.55824	-0.0964006	0.234432	-0.411209	0.680919	0.886193
71-7A3	chr5	+	37209364	37212381	3018	92.5498	0.073752	0.154743	0.47661	0.63364	0.86796
A10	chr2	+	90021567	90022185	409	0	NA	NA	NA	NA	NA
A1BG	chr19	-	58345178	58362751	6170	96.6154	-0.0276086	0.181567	-0.152058	0.879141	0.963084
A1BG-AS1	chr19	+	58351970	58355183	2130	88.9956	-0.0501766	0.164405	-0.305201	0.760213	0.91751
A1CF	chr10	-	50799409	50885675	9819	0.675656	0.00162911	0.117742	0.0138362	0.988961	NA
A20	chr2	-	89213417	89213928	388	0	NA	NA	NA	NA	NA
A26	chr2	-	89159751	89160366	406	0	NA	NA	NA	NA	NA
A2M	chr12	-	9067664	9116229	6384	1149.7	0.0758379	0.166952	0.454249	0.64965	0.873091
A2M-AS1	chr12	+	9065177	9068055	2282	15.8218	0.179086	0.199799	0.896331	0.370076	0.71564
A2ML1	chr12	+	8822472	8887001	7150	0.121138	-0.0244181	0.0494142	-0.494151	0.621199	NA
A2MP1	chr12	-	9228533	9275817	4657	0.10949	-0.0237585	0.0488693	-0.486163	0.626852	NA
A30	chr2	-	89117336	89117844	384	0	NA	NA	NA	NA	NA
A3GALT2	chr1	-	33306766	33321098	1023	0	NA	NA	NA	NA	NA
A4GALT	chr22	-	42692117	42721301	4554	33.9209	0.431682	0.234576	1.84026	0.0657299	0.325695
A4GNT	chr3	-	138123718	138132387	1771	0	NA	NA	NA	NA	NA
A6ps1	chr17	-	29203426	29204474	1049	191.066	0.273375	0.139567	1.95874	0.0501428	0.286596
A-761H5.2	chr16	-	28700294	28701540	959	0.349649	-0.0662458	0.0800019	-0.828053	0.407641	NA
AA06	chr17	-	33529787	33533760	632	0	NA	NA	NA	NA	NA
AAAS	chr12	-	53307456	53324864	4225	768.353	0.148206	0.113438	1.3065	0.191384	0.537316
AACP	chr8	+	18370607	18371484	878	0	NA	NA	NA	NA	NA
AACS	chr12	+	125065379	125143333	15693	1313.93	-0.0753653	0.127902	-0.589243	0.555699	0.833223
AACSP1	chr5	-	178764861	178818435	3380	26.0297	-0.456496	0.217708	-2.09683	0.0360088	0.242228
AADAC	chr3	+	151813974	151828488	1703	0	NA	NA	NA	NA	NA
AADACL2	chr3	+	151733916	151761339	5071	0.0945064	-0.0227311	0.0483373	-0.470259	0.63817	NA
AADACL2	chrALTS_NW_003315913	+	155089	180671	3230	0	NA	NA	NA	NA	NA
AADACL3	chr1	+	12716115	12728759	4049	0	NA	NA	NA	NA	NA
AADACL4	chr1	+	12644547	12667086	1634	0	NA	NA	NA	NA	NA
AADACP1	chr3	+	151770428	151784894	2012	0.321593	-9.88191e-05	0.0752521	-0.00131317	0.998952	NA
AADAT	chr4	-	170060222	170091699	2912	363.419	-0.104707	0.139976	-0.748033	0.45444	0.773779
AAED1	chr9	-	96639577	96655317	3098	216.256	0.296462	0.14401	2.05862	0.0395305	0.252829
AAGAB	chr15	-	67200675	67255198	7808	832.064	-0.0764596	0.100574	-0.760228	0.447118	0.769996
AAK1	chr2	-	69457995	69643845	26492	892.5	-0.123852	0.144385	-0.857793	0.391007	0.732174
AAMDC	chr11	+	77821114	77900785	1195	89.79	0.094396	0.165008	0.572068	0.567276	0.838939
AAMP	chr2	-	218264123	218270257	2937	1830.65	0.239962	0.109754	2.18636	0.0287895	0.214002
AANAT	chr17	+	76453351	76470117	2149	0.65555	0.0616827	0.111406	0.553676	0.5798	NA
AAR2	chr20	+	36236417	36256941	2975	985.595	0.0691418	0.0888642	0.778061	0.436533	0.761779
AARD	chr8	+	116938199	116944487	2412	1.35635	-0.1781	0.144298	-1.23425	0.217109	NA
AARS	chr16	-	70252295	70289555	4676	3741.4	0.274979	0.153066	1.79647	0.0724193	0.342193
AARS2	chr6	-	44298726	44313357	5257	613.365	-0.0445657	0.128953	-0.345597	0.729645	0.904135
AARSD1	chr17	-	42950526	42964498	1972	394.413	-0.00683516	0.106284	-0.0643103	0.948723	0.984371
AASDH	chr4	-	56338284	56387698	4908	217.999	-0.154499	0.170492	-0.906196	0.364832	0.711579
AASDHPPT	chr11	+	106077489	106098710	6060	1469.2	-0.231918	0.117091	-1.98067	0.0476278	0.279287
AASS	chr7	-	122073544	122144290	6705	1096.47	-0.286736	0.154724	-1.85322	0.0638514	0.321155
AATF	chr17	+	36948875	37056871	4218	2194.16	-0.211397	0.104127	-2.03018	0.0423382	0.262302
AATF	chrALTS_NT_187614	+	1185240	1293236	3915	0	NA	NA	NA	NA	NA
AATK	chr17	-	81117295	81166077	6111	260.061	0.692986	0.216745	3.19725	0.00138746	0.0306955
AATK-AS1	chr17	+	81165507	81183164	1577	0.778414	0.0910702	0.108709	0.837746	0.402173	NA
AB014085.4	chr6	-	30359278	30359911	634	0	NA	NA	NA	NA	NA
AB014085.4	chrALTS_NT_167244	-	1688775	1689408	634	0	NA	NA	NA	NA	NA
AB014085.4	chrALTS_NT_113891	-	1838958	1839591	634	0	NA	NA	NA	NA	NA
AB014085.4	chrALTS_NT_167245	-	1615125	1615758	634	0	NA	NA	NA	NA	NA
AB014085.4	chrALTS_NT_167246	-	1669513	1670146	634	0	NA	NA	NA	NA	NA
AB014085.4	chrALTS_NT_167248	-	1614360	1614993	634	0	NA	NA	NA	NA	NA
AB014085.4	chrALTS_NT_167249	-	1657735	1658368	634	0	NA	NA	NA	NA	NA
AB023060.6	chr6	+	31140727	31140913	187	0	NA	NA	NA	NA	NA
AB023060.6	chrALTS_NT_113891	+	2623117	2623303	187	0	NA	NA	NA	NA	NA
AB023060.6	chrALTS_NT_167245	+	2400054	2400240	187	0	NA	NA	NA	NA	NA
AB023060.6	chrALTS_NT_167246	+	2451244	2451430	187	0	NA	NA	NA	NA	NA
AB023060.6	chrALTS_NT_167247	+	2484856	2485042	187	0	NA	NA	NA	NA	NA
AB023060.6	chrALTS_NT_167248	+	2398759	2398945	187	0	NA	NA	NA	NA	NA
ABAT	chr16	+	8674565	8784575	9744	1050.93	-0.0523758	0.157583	-0.332371	0.739609	0.90834
ABC35	chr7	+	117713753	117715901	657	5.57992	-0.435367	0.222508	-1.95664	0.0503902	0.287403
ABCA1	chr9	-	104781002	104928246	14019	20.9923	0.30612	0.234706	1.30427	0.192141	0.538259
ABCA10	chr17	-	69148007	69244846	8005	0.54556	-0.0403559	0.0975991	-0.413486	0.679251	NA
ABCA11P	chr4	-	425435	474209	3119	148.157	-0.323641	0.141844	-2.28167	0.022509	0.185018
ABCA12	chr2	-	214931542	215138428	9498	40.8551	-0.0314036	0.227106	-0.138277	0.890021	0.966451
ABCA13	chr7	+	48171458	48647496	19235	16.5769	0.639975	0.225137	2.8426	0.00447471	0.0677896
ABCA17P	chr16	+	2339150	2426699	6574	17.7858	-0.149577	0.228747	-0.653895	0.513179	0.809613
ABCA2	chr9	-	137007227	137028922	11514	1619.26	0.0113038	0.126138	0.0896144	0.928594	0.978127
ABCA3	chr16	-	2275878	2340746	7623	3434.81	0.180872	0.0715276	2.52871	0.0114484	0.123963
ABCA4	chr1	-	93992835	94121149	9448	0.24016	-0.0380741	0.0613229	-0.62088	0.534679	NA
ABCA5	chr17	-	69244311	69327244	12791	36.6134	-0.504129	0.214041	-2.35529	0.0185084	0.165574
ABCA6	chr17	-	69078691	69143262	14282	0.223246	-0.036365	0.0599735	-0.606351	0.544282	NA
ABCA7	chr19	+	1040101	1065572	8415	238.325	-0.223636	0.21098	-1.05999	0.289151	0.644309
ABCA8	chr17	-	68867287	68955404	11429	34.0539	0.502659	0.19481	2.58025	0.00987301	0.112834
ABCA9	chr17	-	68974488	69062296	9838	0.675862	-0.0723164	0.118821	-0.608614	0.54278	NA
ABCB1	chr7	-	87503633	87713323	5625	0.399892	-0.055508	0.0734737	-0.755482	0.44996	NA
ABCB10	chr1	-	229516582	229558695	4985	577.225	0.0332129	0.166287	0.199732	0.84169	0.949172
ABCB10P	chr15	+	23179869	23182049	2181	15.695	0.182169	0.230023	0.791962	0.428383	0.756683
ABCB11	chr2	-	168922826	169031323	5512	0	NA	NA	NA	NA	NA
ABCB11	chrALTS_NW_003315909	-	109565	123061	2041	0	NA	NA	NA	NA	NA
ABCB4	chr7	-	87402045	87480435	7212	2.26358	-0.108413	0.175994	-0.616005	0.537891	NA
ABCB5	chr7	+	20615622	20777038	9088	0	NA	NA	NA	NA	NA
ABCB6	chr2	-	219209766	219222738	7615	2560.46	-0.00640465	0.0857227	-0.0747135	0.940443	0.982123
ABCB7	chrX	-	75053172	75156340	2899	486.531	0.218127	0.101893	2.14074	0.0322946	0.228441
ABCB8	chr7	+	151028422	151052753	11451	726.381	-0.0333003	0.108543	-0.306794	0.759	0.916948
ABCB9	chr12	-	122920178	122981649	9096	579.638	0.244031	0.130646	1.86787	0.0617795	0.316534
ABCC1	chr16	+	15949577	16143074	7576	991.274	0.0805911	0.138294	0.582753	0.56006	0.835752
ABCC1	chrALTS_NT_187607	+	1607547	1800966	8518	0	NA	NA	NA	NA	NA
ABCC10	chr6	+	43427544	43450430	8152	504.325	-0.032104	0.156579	-0.205034	0.837545	0.94715
ABCC11	chr16	-	48166910	48247568	7246	53.9448	0.197915	0.186564	1.06084	0.288761	0.643787
ABCC12	chr16	-	48082973	48156018	9431	0	NA	NA	NA	NA	NA
ABCC13	chr21	+	14236206	14362754	10722	0	NA	NA	NA	NA	NA
ABCC2	chr10	+	99782694	99852192	6545	46.199	1.56657	0.230657	6.79179	1.10749e-11	4.61799e-09
ABCC3	chr17	+	50634814	50692252	10588	4.23426	0.199429	0.172706	1.15473	0.248201	0.600346
ABCC4	chr13	-	95019829	95301446	8282	826.943	0.169716	0.0995147	1.70544	0.0881125	0.376915
ABCC5	chr3	-	183919934	184018015	9943	702.383	-0.520761	0.145954	-3.56799	0.000359725	0.0113485
ABCC6	chr16	-	16148928	16223522	7559	15.0317	-0.318408	0.233991	-1.36077	0.173586	0.51628
ABCC6	chrALTS_NT_187607	-	1807491	1881733	6105	0	NA	NA	NA	NA	NA
ABCC6P1	chr16	+	18571162	18598328	3431	1.2775	-0.0783987	0.128692	-0.609194	0.542396	NA
ABCC6P2	chr16	-	14820792	14824702	1077	0.105949	0.0472169	0.0487837	0.967883	0.333103	NA
ABCC6P2	chrALTS_NT_187607	+	962170	964453	719	0	NA	NA	NA	NA	NA
ABCC8	chr11	-	17392885	17476845	6705	6.81735	-0.92236	0.225352	-4.09297	4.25877e-05	0.00216104
ABCC9	chr12	-	21797389	21941863	12091	0	NA	NA	NA	NA	NA
ABCD1	chrX	+	153724868	153744762	3748	172.149	0.283987	0.198882	1.42792	0.153315	0.490451
ABCD2	chr12	-	39550033	39620041	6528	15.8568	-0.206762	0.22633	-0.91354	0.360959	0.708389
ABCD3	chr1	+	94418377	94518666	7756	640.549	-0.0693558	0.0974914	-0.711404	0.476834	0.786969
ABCD4	chr14	-	74285277	74303064	8923	703.415	-0.103225	0.126676	-0.81488	0.415141	0.748434
ABCE1	chr4	+	145097932	145129524	6610	1974.29	-0.258629	0.128233	-2.01687	0.043709	0.266576
ABCF1	chr6	+	30571376	30597179	4523	2510.94	0.0537525	0.125041	0.42988	0.667283	0.879964
ABCF1	chrALTS_NT_113891	+	2051098	2076903	4443	0	NA	NA	NA	NA	NA
ABCF1	chrALTS_NT_167245	+	1827203	1853009	4443	0	NA	NA	NA	NA	NA
ABCF1	chrALTS_NT_167246	+	1881605	1907409	4439	0	NA	NA	NA	NA	NA
ABCF1	chrALTS_NT_167247	+	1915422	1941226	4439	0	NA	NA	NA	NA	NA
ABCF1	chrALTS_NT_167248	+	1826463	1852267	4443	0	NA	NA	NA	NA	NA
ABCF1	chrALTS_NT_167249	+	1872133	1897937	4442	0	NA	NA	NA	NA	NA
ABCF2	chr7	-	151207830	151227374	5486	2266.61	0.141049	0.0981513	1.43706	0.150702	0.486553
ABCF3	chr3	+	184186023	184194012	5214	779.099	0.0472675	0.121363	0.389473	0.696926	0.892463
ABCG1	chr21	+	42199689	42297244	6121	35.0676	0.38447	0.231069	1.66388	NA	NA
ABCG2	chr4	-	88090264	88231417	4908	12.3406	-0.655079	0.223025	-2.93725	0.00331135	0.0560142
ABCG4	chr11	+	119149012	119162666	6284	6.22615	-0.47152	0.22687	-2.07837	0.037675	0.247396
ABCG5	chr2	-	43806130	43838900	4274	1.24003	-0.0443363	0.147387	-0.300815	0.763556	NA
ABCG8	chr2	+	43838964	43878808	3022	0	NA	NA	NA	NA	NA
ABHD1	chr2	+	27123764	27130991	4834	137.64	0.326241	0.136144	2.39629	0.0165619	0.154135
ABHD10	chr3	+	111978876	111993368	5268	634.474	-0.131068	0.137128	-0.955808	0.339169	0.692896
ABHD11	chr7	-	73736094	73738867	2412	416.027	0.233312	0.142143	1.6414	0.100715	0.4
ABHD12	chr20	-	25294743	25390983	3214	859.778	0.44777	0.161689	2.76933	0.00561712	0.0793388
ABHD12B	chr14	+	50872160	50904970	6300	20.601	0.00495579	0.232792	0.0212885	0.983015	0.995099
ABHD13	chr13	+	108218379	108234255	5985	257.873	-0.143424	0.137035	-1.04662	0.295273	0.650927
ABHD14A	chr3	+	51975026	51981200	1765	200.336	0.20145	0.126971	1.58658	0.112608	0.423327
ABHD14A-ACY1	chr3	+	51975050	51989183	2164	362.611	0.0311503	0.133468	0.233392	0.815457	0.937783
ABHD14B	chr3	-	51968510	51983409	4059	334.555	0.123554	0.139801	0.883784	0.376813	0.720316
ABHD15	chr17	-	29560547	29567137	3592	251.643	0.0607138	0.159227	0.381303	0.702978	0.89534
ABHD16A	chr6	-	31686949	31703444	5588	492.003	0.0830933	0.112361	0.73952	0.459591	0.7771
ABHD16A	chrALTS_NT_113891	-	3164239	3191356	4662	0	NA	NA	NA	NA	NA
ABHD16A	chrALTS_NT_167245	-	2934713	2961834	4662	0	NA	NA	NA	NA	NA
ABHD16A	chrALTS_NT_167246	-	2991996	3008464	5560	0	NA	NA	NA	NA	NA
ABHD16A	chrALTS_NT_167247	-	3028821	3055949	4662	0	NA	NA	NA	NA	NA
ABHD16A	chrALTS_NT_167248	-	2942773	2959248	4125	0	NA	NA	NA	NA	NA
ABHD16A	chrALTS_NT_167249	-	2986234	3002713	4129	0	NA	NA	NA	NA	NA
ABHD16B	chr20	+	63861213	63863306	2094	79.4693	-0.26385	0.196357	-1.34373	0.179037	0.523604
ABHD17A	chr19	-	1876810	1885547	6139	410.245	-0.212477	0.13612	-1.56095	0.118534	0.433053
ABHD17AP2	chr1	+	148146395	148149566	933	64.1296	-0.0563674	0.166391	-0.338764	0.734787	0.90718
ABHD17B	chr9	-	71862452	71911245	3340	486.14	-0.0616772	0.0962999	-0.64047	0.521867	0.814685
ABHD17C	chr15	+	80695303	80755621	4415	232.118	-0.0100165	0.130992	-0.0764666	0.939048	0.981627
ABHD2	chr15	+	89087459	89202360	9670	4279.94	0.461279	0.149768	3.07996	0.00207029	0.040562
ABHD3	chr18	-	21650897	21704805	3987	81.402	-0.0980095	0.183536	-0.534008	0.593336	0.851756
ABHD4	chr14	+	22598237	22613215	3899	1070.8	0.386667	0.205489	1.88169	0.0598787	0.311847
ABHD5	chr3	+	43690870	43734371	7667	230.191	0.0759973	0.125781	0.604203	0.545708	0.828858
ABHD6	chr3	+	58237506	58294738	4568	249.353	0.0238814	0.134822	0.177132	0.859404	0.957018
ABHD8	chr19	-	17292131	17303473	2090	296.687	0.562058	0.228292	2.46202	0.0138158	0.138382
ABI1	chr10	-	26746593	26861087	4218	721.567	0.0199994	0.135267	0.147851	0.88246	0.964306
ABI2	chr2	+	203327874	203447723	23928	2552.83	-0.044977	0.0813573	-0.552833	0.580378	0.844692
ABI3	chr17	+	49210227	49223225	2130	0.765045	-0.0242568	0.122562	-0.197914	0.843112	NA
ABI3BP	chr3	-	100749156	100993515	10264	0.332735	-0.0647122	0.0791212	-0.817888	0.413421	NA
ABL1	chr9	+	130713881	130887675	8566	2168.44	0.00241511	0.0947216	0.0254969	0.979659	0.994476
ABL2	chr1	-	179099327	179229684	13257	785.275	0.240206	0.141417	1.69856	0.0894021	0.379385
ABLIM1	chr10	-	114424445	114427398	2954	76.9993	-0.940368	0.231964	-4.05393	5.03638e-05	0.00247066
ABLIM1	chr10	-	114431110	114768609	12041	0	NA	NA	NA	NA	NA
ABLIM2	chr4	-	7957489	8158832	10787	24.0981	-0.576603	0.219777	-2.62358	0.00870122	0.103986
ABLIM3	chr5	+	149141483	149260542	7726	65.1261	0.181788	0.205613	0.884129	0.376627	0.7202
ABO	chr9	-	133250401	133275214	6354	0	NA	NA	NA	NA	NA
ABR	chr17	-	1003518	1229630	11245	1999.76	0.232298	0.163763	1.41851	0.156043	0.492844
ABR	chrALTS_NT_187613	-	42765	231794	7962	0	NA	NA	NA	NA	NA
ABR	chrALTS_NT_187664	-	42765	153205	6370	0	NA	NA	NA	NA	NA
ABRA	chr8	-	106759483	106770245	2755	0.5762	0.131201	0.0941136	1.39407	0.163296	NA
ABRACL	chr6	+	139028682	139043302	1800	306.244	0.0299015	0.159561	0.187398	0.851348	0.95386
ABT1	chr6	+	26596943	26600744	2958	647.171	0.0285562	0.0927303	0.307949	0.758121	0.916636
ABTB1	chr3	+	127672929	127680926	6654	50.2273	-0.200083	0.211134	-0.947659	0.343303	0.694683
ABTB2	chr11	-	34150987	34358008	4974	609.797	-0.193225	0.162494	-1.18912	0.234391	0.586542
AC012044.5	chr10	-	45815426	45817588	588	0	NA	NA	NA	NA	NA
AC022026.3	chr10	+	74371535	74372416	882	1.93329	0.20824	0.156254	1.3327	0.18263	NA
AC022394.1	chr10	+	84081429	84081995	268	0.334813	0.142282	0.0834778	1.70442	0.0883018	NA
ACAA1	chr3	-	38103129	38137242	7109	453.66	0.230133	0.139409	1.65077	0.0987849	0.396732
ACAA2	chr18	-	49782167	49813960	4618	755.179	0.246938	0.132402	1.86507	0.0621723	0.31733
ACACA	chr17	-	37084988	37406822	12772	4348.38	-0.119326	0.0937189	-1.27324	0.202935	0.551076
ACACA	chrALTS_NT_187614	-	1320992	1645967	11624	0	NA	NA	NA	NA	NA
ACACB	chr12	+	109116431	109268226	14783	342.695	0.220514	0.128146	1.7208	0.0852878	0.370727
ACAD10	chr12	+	111686053	111757107	7973	711.864	0.0900227	0.127053	0.708547	0.478606	0.788483
ACAD11	chr3	-	132558138	132660723	5292	454.601	-0.168577	0.134087	-1.25722	0.208675	0.557097
ACAD8	chr11	+	134253495	134265855	8024	665.937	-0.383099	0.116285	-3.29449	0.000986007	0.0241766
ACAD9	chr3	+	128879490	128916082	6930	547.497	-0.0157901	0.0998848	-0.158084	0.874391	0.961955
ACADL	chr2	-	210187908	210225491	4704	2.54818	-0.332182	0.171082	-1.94166	0.0521787	NA
ACADM	chr1	+	75724347	75763679	4404	745.912	-0.0828796	0.140616	-0.589406	0.555589	0.833216
ACADM/RABGGTB	chr1	+	75749497	75787575	546	72.729	0.00238347	0.190934	0.0124832	0.99004	0.996744
ACADS	chr12	+	120725735	120740008	2648	173.186	0.26026	0.173185	1.50278	0.132895	0.458675
ACADSB	chr10	+	123008913	123058311	6263	456.674	-0.0660688	0.13345	-0.495084	0.620541	0.863391
ACADVL	chr17	+	7217125	7225273	5442	1234.61	0.409814	0.140201	2.92304	0.00346627	0.0576353
ACAN	chr15	+	88803442	88875354	9491	285.662	0.594032	0.211197	2.81269	0.00491293	0.0724327
ACAP1	chr17	+	7336529	7351478	7004	7.58129	0.0570098	0.228412	0.249592	0.802903	0.933325
ACAP2	chr3	-	195274736	195443088	11042	712.234	-0.119828	0.120022	-0.998378	0.318096	0.673171
ACAP3	chr1	-	1292376	1309609	10343	4609.83	-0.475107	0.187003	-2.54063	0.0110652	0.120776
ACAT1	chr11	+	108121516	108148168	4379	1140.37	-0.00165469	0.131903	-0.0125447	0.989991	0.996744
ACAT2	chr6	+	159760328	159779112	4374	2333.78	0.157234	0.116367	1.35119	0.176635	0.520794
ACBD3	chr1	-	226144679	226186730	5115	667.736	0.0567437	0.109391	0.518725	0.603953	0.856813
ACBD4	chr17	+	45132600	45144181	3779	109.386	-0.28268	0.171272	-1.65047	0.0988458	0.396811
ACBD5	chr10	-	27195214	27242275	4516	501.688	0.193468	0.100262	1.92962	0.0536536	0.294652
ACBD6	chr1	-	180275380	180502954	2369	428.626	0.138308	0.0983307	1.40656	0.159558	0.497719
ACBD7	chr10	-	15015072	15088776	4365	177.336	-0.335276	0.189274	-1.77138	0.0764977	0.351965
ACCS	chr11	+	44065925	44084240	5867	11.5979	-0.369453	0.207612	-1.77954	0.0751517	0.348659
ACCSL	chr11	+	44047981	44059977	1867	0	NA	NA	NA	NA	NA
ACD	chr16	-	67657512	67660815	3223	322.058	-0.063069	0.134704	-0.468203	0.639639	0.869356
ACE	chr17	+	63477061	63521848	11381	0.69508	-0.0526233	0.102224	-0.514783	0.606704	NA
ACE2	chrX	-	15561033	15602148	3927	0.750613	-0.0174587	0.12243	-0.142602	0.886604	NA
ACER1	chr19	-	6306142	6333629	1445	0	NA	NA	NA	NA	NA
ACER2	chr9	+	19408927	19452620	3351	27.7613	-0.250433	0.219467	-1.1411	0.253829	0.605333
ACER3	chr11	+	76860873	77026797	10922	514.481	-0.187033	0.140668	-1.3296	0.183649	0.528879
ACHE	chr7	-	100889994	100896914	3670	11.6822	-0.437691	0.234239	-1.86857	0.061683	0.316398
ACIN1	chr14	-	23058564	23095614	9110	4428.04	-0.161477	0.10221	-1.57984	0.114143	0.425534
ACKR1	chr1	+	159203307	159206500	2635	2.15527	-0.329299	0.160671	-2.04953	0.0404108	NA
ACKR2	chr3	+	42804752	42887974	5469	2.53618	0.090395	0.193634	0.466834	0.640619	NA
ACKR3	chr2	+	236560781	236582358	4070	1211.11	0.417515	0.101841	4.09969	4.13708e-05	0.00211609
ACKR4	chr3	+	132597237	132618967	2954	10.648	-0.137991	0.234601	-0.588195	0.556401	0.833691
ACLY	chr17	-	41866908	41930542	5217	6733.74	-0.00497554	0.0911018	-0.0546152	0.956445	0.986871
ACMSD	chr2	+	134838430	134902076	3033	2.89489	-0.132265	0.185909	-0.711453	0.476804	NA
ACN9	chr7	+	97116590	97181763	2223	509.298	0.143937	0.113161	1.27196	0.203386	0.551201
ACNATP	chr9	-	101334084	101339347	1225	0	NA	NA	NA	NA	NA
ACO1	chr9	+	32384603	32454769	7901	598.839	-0.0887804	0.0987959	-0.898625	0.368853	0.714715
ACO2	chr22	+	41469117	41528989	3569	3166.49	0.161198	0.099281	1.62366	0.104449	0.406304
ACOT1	chr14	+	73537114	73543794	1713	26.9066	0.42178	0.217929	1.9354	0.0529415	0.293183
ACOT11	chr1	+	54542257	54639192	9860	3.60353	0.0903999	0.198588	0.455213	0.648956	NA
ACOT12	chr5	-	81329921	81394169	2467	0	NA	NA	NA	NA	NA
ACOT13	chr6	+	24667035	24705069	4398	464.791	0.260412	0.113185	2.30077	0.0214049	0.179365
ACOT2	chr14	+	73567620	73575658	2393	311.607	0.738521	0.113571	6.50274	7.88723e-11	2.65412e-08
ACOT4	chr14	+	73591659	73596496	2409	0.540369	0.12076	0.0927539	1.30194	0.192935	NA
ACOT6	chr14	+	73610945	73619888	1183	2.7635	-0.199995	0.195996	-1.0204	0.307539	NA
ACOT7	chr1	-	6264269	6394391	4893	1226.72	-0.0719933	0.108808	-0.661655	0.508192	0.807306
ACOT8	chr20	-	45841721	45857409	3713	371.172	0.066814	0.104336	0.640376	0.521928	0.814685
ACOT9	chrX	-	23702253	23766475	5055	625.726	0.161262	0.0998246	1.61545	0.106213	0.410243
ACOX1	chr17	-	75941507	75979434	8227	856.496	0.262005	0.0872637	3.00245	0.00267815	0.0486916
ACOX2	chr3	-	58505136	58537319	3859	32.9807	0.847385	0.234544	3.6129	0.000302787	0.0100307
ACOX3	chr4	-	8366282	8440725	3848	312.513	0.020912	0.1027	0.203621	0.838649	0.947387
ACOXL	chr2	+	110732573	111118222	5342	0.862388	-0.0388331	0.119762	-0.324252	0.745748	NA
ACP1	chr2	+	264140	278283	3486	1059.87	0.0590768	0.110652	0.533898	0.593412	0.851756
ACP2	chr11	-	47239302	47248906	4342	639.251	0.0416614	0.146241	0.284881	0.775735	0.92317
ACP5	chr19	-	11574660	11579008	2827	6.96698	0.428	0.207873	2.05895	NA	NA
ACP6	chr1	-	147642235	147670512	10562	314.754	0.0358299	0.123824	0.289363	0.772304	0.92218
ACPP	chr3	+	132317367	132368302	4291	4.36859	-0.332308	0.197729	-1.68062	0.0928362	0.38605
ACPT	chr19	+	50790415	50795224	1347	0.761136	0.043048	0.115436	0.372917	0.70921	NA
ACR	chr22	+	50738196	50745334	1922	0.225863	-0.0366435	0.0601956	-0.608741	0.542696	NA
ACRBP	chr12	-	6619683	6647460	4541	4.85725	-0.132605	0.219617	-0.603801	0.545976	0.828858
ACRC	chrX	+	71577990	71613590	4099	11.0052	0.0321723	0.23137	0.139051	0.88941	0.966231
ACRV1	chr11	-	125671522	125681123	2212	7.24965	-0.0276885	0.232144	-0.119273	0.905059	0.97165
ACSBG1	chr15	-	78167468	78234707	7062	634.838	0.215479	0.171766	1.25449	0.209664	0.558707
ACSBG2	chr19	+	6135247	6193103	3458	2.39387	-0.0700825	0.184671	-0.379498	0.704318	NA
ACSF2	chr17	+	50426158	50474845	5744	685.113	-0.244464	0.213042	-1.14749	0.25118	0.602913
ACSF3	chr16	+	89093809	89155846	11500	433.662	0.0594188	0.135435	0.438725	0.66086	0.877066
ACSL1	chr4	-	184755595	184826818	6177	1936.09	-0.0898434	0.147148	-0.610567	0.541487	0.826406
ACSL3	chr2	+	222860934	222944639	7005	2119.83	-0.0696268	0.11897	-0.585247	0.558382	0.835106
ACSL4	chrX	-	109629350	109733403	8398	1112.81	-0.0508848	0.105612	-0.481808	0.629942	0.866915
ACSL5	chr10	+	112374018	112428380	4397	3.93625	-0.196339	0.210321	-0.933522	0.35055	NA
ACSL6	chr5	-	131806990	132012177	14937	46.2442	-0.049713	0.230486	-0.215688	0.829231	0.944057
ACSM1	chr16	-	20623233	20698890	2875	0.239088	0.0187267	0.0596224	0.314088	0.753454	NA
ACSM2A	chr16	+	20451515	20487669	8142	0	NA	NA	NA	NA	NA
ACSM2A	chr16	+	20487702	20489659	1958	0	NA	NA	NA	NA	NA
ACSM2B	chr16	-	20536226	20576373	7827	0	NA	NA	NA	NA	NA
ACSM3	chr16	+	20610243	20797581	8218	117.265	-0.207621	0.172107	-1.20635	0.227682	0.579217
ACSM4	chr12	+	7304284	7328724	2477	2.53034	0.0194818	0.166674	0.116885	0.906951	NA
ACSM5	chr16	+	20409529	20441336	3091	1.8923	0.176766	0.143026	1.23591	0.216494	NA
ACSM6	chr10	+	95194200	95228929	2808	0	NA	NA	NA	NA	NA
ACSS1	chr20	-	25005147	25058980	15386	2162	-0.208688	0.0730898	-2.85523	0.00430058	0.0663098
ACSS2	chr20	+	34872146	34927966	5305	326.741	0.165415	0.155873	1.06121	0.288592	0.643587
ACSS3	chr12	+	81022383	81261205	10468	2.56599	0.241364	0.175525	1.37509	0.169102	NA
ACT1GP1	chr3	+	139493809	139494937	1129	4.6436	0.107147	0.219333	0.488516	0.625185	0.864792
ACTA1	chr1	-	229431245	229434098	1495	4.42904	-0.00929247	0.219898	-0.0422582	0.966293	0.989607
ACTA2	chr10	-	88935074	88991390	9228	15.8671	-1.03055	0.230079	-4.4791	7.49567e-06	0.000540506
ACTA2-AS1	chr10	+	88932684	88939974	2043	6.00514	-0.582091	0.198749	-2.92878	0.00340299	0.0568577
ACTB	chr7	-	5527148	5563784	3259	44011.6	0.12908	0.110728	1.16574	0.243719	0.595126
ACTBL2	chr5	-	57480016	57482809	2794	0.228512	-0.0369122	0.0604091	-0.611036	0.541176	NA
ACTBP2	chr6	-	88275882	88276989	1108	1.07236	-0.00962005	0.134166	-0.0717027	0.942839	NA
ACTC1	chr15	-	34788096	34796139	4640	1.58457	0.0952008	0.164267	0.579551	0.562218	NA
ACTG1	chr17	-	81509971	81523847	2992	31986.3	0.140271	0.123662	1.13431	0.256664	0.608945
ACTG1P4	chr1	+	103569404	103571391	1988	50.9009	0.276021	0.172595	1.59924	0.109767	0.417843
ACTG2	chr2	+	73892314	73919865	5010	146.045	0.313002	0.206448	1.51613	0.129486	0.451576
ACTGP10	chrX	-	53142832	53143913	1082	15.5515	-0.00185223	0.234246	-0.0079072	0.993691	0.997918
ACTGP3	chr20	+	1160584	1161697	1114	2.22101	0.261599	0.184946	1.41446	0.157227	NA
ACTGP5	chr1	-	92228581	92229435	855	5.13413	0.0340355	0.223454	0.152315	0.878938	0.963084
ACTGP9	chr6	+	46204729	46207386	2658	37.0729	0.0251305	0.202256	0.124251	0.901117	0.970266
ACTL10	chr20	+	33666498	33668525	2028	7.16878	0.0699634	0.233257	0.299942	0.764222	0.91903
ACTL6A	chr3	+	179562880	179588408	3675	934.851	0.0808649	0.105419	0.767081	0.443033	0.76723
ACTL6B	chr7	-	100643097	100656461	2558	2.77727	-0.161304	0.167085	-0.965403	0.334343	NA
ACTL7A	chr9	+	108862228	108863759	1532	0	NA	NA	NA	NA	NA
ACTL7B	chr9	-	108854588	108856967	2380	0.122715	0.0490548	0.0495803	0.9894	0.322467	NA
ACTL8	chr1	+	17755313	17827063	2042	114.27	0.542374	0.205902	2.63414	0.00843504	0.102271
ACTL9	chr19	-	8697397	8698830	1434	0	NA	NA	NA	NA	NA
ACTN1	chr14	-	68870498	68979440	12642	2645.37	0.0609016	0.179003	0.340227	0.733686	0.906441
ACTN2	chr1	+	236686454	236764631	5530	82.7541	0.0567075	0.191181	0.296617	0.766759	0.92014
ACTN3	chr11	+	66546274	66563329	3696	0.431083	-0.0216546	0.0913079	-0.23716	0.812533	NA
ACTN4	chr19	+	38647616	38731583	5427	4172.66	0.234443	0.165449	1.41701	0.156481	0.493255
ACTR10	chr14	+	58200080	58235636	4039	775.684	-0.00188201	0.10305	-0.0182631	0.985429	0.99576
ACTR1A	chr10	-	102479229	102502755	4371	2209.21	0.080979	0.113073	0.716164	0.47389	0.784927
ACTR1B	chr2	-	97655939	97664107	2916	1168.79	0.072419	0.13203	0.548503	0.583347	0.846446
ACTR2	chr2	+	65227695	65271253	6445	3176.49	0.209262	0.176897	1.18296	0.236825	0.588793
ACTR3	chr2	+	113889934	113962596	12037	3296.6	0.151391	0.0966487	1.56641	0.117253	0.431095
ACTR3B	chr7	+	152759749	152887714	6777	233.805	-0.0431685	0.138519	-0.311643	0.755312	0.915259
ACTR3BP2	chr2	+	91940668	91942470	1803	0	NA	NA	NA	NA	NA
ACTR3BP5	chr10	+	38696424	38698241	1818	0	NA	NA	NA	NA	NA
ACTR3C	chr7	-	150242261	150323714	8408	0	NA	NA	NA	NA	NA
ACTR5	chr20	+	38748294	38772520	2665	314.602	-0.0210486	0.103313	-0.203736	0.83856	0.947387
ACTR6	chr12	+	100199865	100241865	4306	425.781	0.0633258	0.147296	0.429923	0.667252	0.879964
ACTR8	chr3	-	53865016	53882202	4037	569.829	-0.188278	0.105135	-1.79081	0.0733232	0.343866
ACTRT1	chrX	-	128050962	128052403	1442	0	NA	NA	NA	NA	NA
ACTRT2	chr1	+	3021482	3022903	1422	0	NA	NA	NA	NA	NA
ACTRT3	chr3	-	169766921	169769895	2005	0.644611	-0.0662053	0.11155	-0.593506	0.552843	NA
ACVR1	chr2	-	157736444	157875862	4094	192.81	0.165283	0.134366	1.2301	0.218661	0.570631
ACVR1B	chr12	+	51951667	51997079	5559	524.761	-0.0874638	0.101276	-0.863617	0.387798	0.728742
ACVR1C	chr2	-	157526767	157629005	9195	15.5105	-0.32923	0.23458	-1.40349	0.160472	0.498948
ACVR2A	chr2	+	147844517	147930827	6771	192.844	-0.253351	0.126299	-2.00597	0.0448595	0.269649
ACVR2B	chr3	+	38453851	38493142	15861	221.12	-0.0489503	0.179414	-0.272835	0.78498	0.926909
ACVR2B-AS1	chr3	-	38451033	38454820	2511	42.0633	-0.287473	0.188408	-1.5258	0.12706	0.448167
ACVRL1	chr12	+	51906908	51923361	5020	4.34999	-0.323366	0.201888	-1.60171	0.109221	0.416952
ACY1	chr3	+	51983284	51989202	2554	308.486	-0.0320238	0.132211	-0.242218	0.808611	0.935124
ACY3	chr11	-	67642555	67650659	2064	0.58716	-0.115341	0.103533	-1.11405	0.265259	NA
ACYP1	chr14	-	75053221	75069478	1007	186.007	0.0482792	0.126054	0.383003	0.701718	0.894975
ACYP2	chr2	+	54115273	54305300	2743	83.0567	0.135181	0.179898	0.751427	0.452396	0.772217
ADA	chr20	-	44619519	44652233	4295	183.92	0.845536	0.182588	4.63084	3.64186e-06	0.000291061
ADAD1	chr4	+	122378966	122429802	2699	0	NA	NA	NA	NA	NA
ADAD2	chr16	+	84191117	84197168	4132	0.316828	0.000381412	0.0749964	0.00508573	0.995942	NA
ADAL	chr15	+	43330356	43354555	5333	503.59	-0.0444638	0.088269	-0.50373	0.614451	0.860276
ADAM10	chr15	-	58588807	58749978	14648	994.129	0.276362	0.0757231	3.64963	0.000262617	0.00901231
ADAM11	chr17	+	44759031	44781846	5269	105.245	-0.336347	0.193963	-1.73408	0.0829045	0.365972
ADAM12	chr10	-	126012381	126388558	11858	10.418	0.344188	0.231345	1.48777	0.136812	0.463638
ADAM15	chr1	+	155050566	155062776	6585	2101.13	0.267645	0.0912467	2.9332	0.00335489	0.0564891
ADAM17	chr2	-	9488486	9555792	5511	938.099	0.340235	0.144092	2.36123	0.0182142	0.163638
ADAM18	chr8	+	39584489	39730064	3825	0	NA	NA	NA	NA	NA
ADAM18	chrALTS_NT_187577	+	335202	480684	3269	0	NA	NA	NA	NA	NA
ADAM19	chr5	-	157395534	157575823	7392	275.382	0.0805798	0.227163	0.354722	0.722798	0.902289
ADAM1A	chr12	+	111899063	111902238	3176	126.004	-0.461688	0.185669	-2.48662	0.0128964	0.13294
ADAM2	chr8	-	39743735	39838289	2905	0	NA	NA	NA	NA	NA
ADAM2	chrALTS_NT_187577	-	494374	588925	2672	0	NA	NA	NA	NA	NA
ADAM20	chr14	-	70522358	70556039	3217	0.871023	0.0761922	0.119029	0.640116	0.522097	NA
ADAM20P1	chr14	-	70468876	70483756	3039	0.21564	0.0161868	0.0577632	0.280226	0.779304	NA
ADAM21	chr14	+	70452157	70459905	2664	7.64276	0.0503895	0.227221	0.221764	0.824497	0.941993
ADAM21P1	chr14	-	70245491	70247801	2311	1.0678	0.0447966	0.143195	0.312835	0.754406	NA
ADAM22	chr7	+	87934143	88202889	10830	510.416	-0.203634	0.163014	-1.24918	0.211599	0.561197
ADAM23	chr2	+	206443539	206621130	12019	2637.47	-0.500614	0.169403	-2.95517	0.00312494	0.0540086
ADAM28	chr8	+	24294040	24359018	9209	1.25044	0.0715285	0.136221	0.525093	0.599519	NA
ADAM29	chr4	+	174829668	174978180	6033	0.431078	0.0330472	0.0819721	0.403152	0.686837	NA
ADAM30	chr1	-	119893533	119896524	2992	0	NA	NA	NA	NA	NA
ADAM32	chr8	+	39107531	39284917	9600	5.29146	-0.140585	0.222424	-0.63206	0.527347	0.817265
ADAM32	chrALTS_NT_187577	+	13214	190632	3410	0	NA	NA	NA	NA	NA
ADAM33	chr20	-	3667965	3682690	7383	0.529345	-0.0308509	0.0869996	-0.35461	0.722882	NA
ADAM3A	chr8	-	39451045	39522989	3136	0	NA	NA	NA	NA	NA
ADAM5	chr8	+	39314591	39417378	2852	0	NA	NA	NA	NA	NA
ADAM5	chrALTS_NT_187577	+	220374	267549	898	0	NA	NA	NA	NA	NA
ADAM6	chr14	-	105969729	105972269	2015	0	NA	NA	NA	NA	NA
ADAM6	chrALTS_NT_187600	-	437498	440038	1843	0	NA	NA	NA	NA	NA
ADAM7	chr8	+	24440930	24512760	4783	0.22113	-0.036148	0.0597997	-0.604484	0.545522	NA
ADAM8	chr10	-	133262403	133276903	5121	11.607	-0.496034	0.232914	-2.12969	0.0331975	0.231933
ADAM9	chr8	+	38996986	39105261	4937	3751.11	0.520423	0.117509	4.42879	9.47624e-06	0.000653827
ADAM9	chrALTS_NT_187577	+	7546	10944	1723	0	NA	NA	NA	NA	NA
ADAMDEC1	chr8	+	24384285	24406013	2440	0	NA	NA	NA	NA	NA
ADAMTS1	chr21	-	26835747	26845409	6959	350.094	-0.0244153	0.167845	-0.145464	0.884345	0.964971
ADAMTS10	chr19	-	8580240	8610753	5832	19.4264	-0.468881	0.234525	-1.99928	0.0455782	0.272099
ADAMTS12	chr5	-	33523535	33892192	9778	9.03666	-0.515477	0.226875	-2.27207	0.0230821	0.187877
ADAMTS12	chrALTS_NT_187551	-	74965	93341	695	0	NA	NA	NA	NA	NA
ADAMTS13	chr9	+	133414339	133459403	5728	121.95	-0.532214	0.211613	-2.51503	0.0119022	0.126934
ADAMTS14	chr10	+	70672803	70762441	6778	25.8107	0.329678	0.23345	1.4122	0.157891	0.495582
ADAMTS15	chr11	+	130448974	130476644	6130	39.0267	-0.263552	0.198489	-1.32779	0.184248	0.529611
ADAMTS16	chr5	+	5140330	5320304	5781	8.60641	0.048609	0.23262	0.208963	0.834477	0.946251
ADAMTS17	chr15	-	99971438	100342005	7664	15.3084	-0.173507	0.232805	-0.745288	0.456098	0.774707
ADAMTS18	chr16	-	77282128	77435114	6403	0	NA	NA	NA	NA	NA
ADAMTS19	chr5	+	129460265	129738683	5450	0	NA	NA	NA	NA	NA
ADAMTS2	chr5	-	179110851	179345430	7698	30.7288	-0.359801	0.234364	-1.53523	0.124728	0.443917
ADAMTS20	chr12	-	43353866	43551921	7242	2.2743	0.157596	0.178145	0.88465	0.376345	NA
ADAMTS3	chr4	-	72280969	72568799	6585	72.8736	-0.657222	0.234273	-2.80536	0.00502597	0.0737512
ADAMTS4	chr1	-	161184308	161199056	10334	169.848	0.67777	0.23223	2.91853	0.00351691	0.0580739
ADAMTS5	chr21	-	26917912	26967120	9663	32.4174	-0.406258	0.193308	-2.10161	0.0355875	0.240692
ADAMTS6	chr5	-	65148736	65481920	8402	33.5304	0.0920966	0.227643	0.404567	0.685796	0.887961
ADAMTS7	chr15	-	78759203	78811463	7933	46.6296	0.263923	0.216667	1.2181	0.223184	0.574066
ADAMTS7P1	chr15	+	82293283	82334609	5195	1.12011	0.0419265	0.141245	0.296836	0.766592	NA
ADAMTS8	chr11	-	130404923	130428993	4525	6.81506	-0.500125	0.222126	-2.25154	0.0243513	0.193615
ADAMTS9	chr3	-	64515654	64688000	10863	157.141	0.534073	0.180066	2.96598	0.0030172	0.0529486
ADAMTS9-AS1	chr3	+	64561711	64589961	3203	0	NA	NA	NA	NA	NA
ADAMTS9-AS2	chr3	+	64685104	64975536	2388	0.334612	0.11026	0.0736201	1.49768	0.134215	NA
ADAMTSL1	chr9	+	18473894	18910950	12424	57.1252	0.808358	0.234657	3.44484	0.00057139	0.016285
ADAMTSL2	chr9	+	133532164	133575519	6450	6.78553	0.26462	0.230581	1.14763	0.251123	0.602893
ADAMTSL3	chr15	+	83654086	84039842	10116	1.45695	-0.0194939	0.163528	-0.119208	0.90511	NA
ADAMTSL4	chr1	+	150549369	150560937	6770	4.86613	0.191597	0.211249	0.906973	0.364421	0.711302
ADAMTSL4-AS1	chr1	-	150560202	150562115	1914	1.43188	-0.0823004	0.154865	-0.531433	0.595119	NA
ADAMTSL5	chr19	-	1498611	1513556	3749	7.23359	-0.0848309	0.229188	-0.370137	0.71128	0.897855
ADAP1	chr7	-	897900	975549	5222	75.4042	-0.521899	0.178107	-2.93026	0.00338677	0.0566882
ADAP1/COX19	chr7	-	972701	975549	924	22.9725	0.124192	0.224857	0.552317	0.580731	0.844692
ADAP2	chr17	+	30921679	30959322	3450	3.59075	-0.240325	0.19891	-1.20821	0.226966	NA
ADAR	chr1	-	154582057	154627999	8698	3943.59	-0.035907	0.0870662	-0.412411	0.680038	0.885789
ADARB1	chr21	+	45073853	45226563	11144	638.372	-0.434047	0.194863	-2.22744	0.0259177	0.200498
ADARB2	chr10	-	1177313	1737476	10596	0.102108	-0.0232505	0.048589	-0.478514	0.632284	NA
ADAT1	chr16	-	75598349	75623323	4652	412.401	0.0725656	0.132919	0.545937	0.585109	0.847713
ADAT2	chr6	-	143422832	143450704	7906	254.767	-0.054703	0.157742	-0.346788	0.728751	0.903966
ADAT3	chr19	+	1905372	1913447	2243	236.945	0.202729	0.133221	1.52175	0.128071	0.449915
ADCK1	chr14	+	77800083	77935012	4953	232.431	0.289071	0.121006	2.38889	0.0168993	0.156064
ADCK2	chr7	+	140672930	140695121	2727	619.493	0.226375	0.122163	1.85306	0.0638735	0.321155
ADCK3	chr1	+	226896888	226987545	8601	512.14	0.456791	0.184878	2.47076	0.0134825	0.136763
ADCK4	chr19	-	40691529	40718207	5616	346.348	0.317966	0.159997	1.98732	0.0468868	0.276222
ADCK5	chr8	+	144373101	144393242	2769	110.754	-0.0924634	0.180066	-0.513498	0.607603	0.858285
ADCY1	chr7	+	45574140	45723116	13530	26.9333	-1.22327	0.234701	-5.21206	1.86754e-07	2.43682e-05
ADCY10	chr1	-	167809120	167914369	6321	0.635079	-0.0551083	0.102769	-0.536237	0.591795	NA
ADCY10P1	chr6	+	41101022	41140835	8157	9.03763	-0.303789	0.23463	-1.29476	0.195404	0.542409
ADCY2	chr5	+	7396208	7830081	16337	0.750475	-0.0687296	0.106448	-0.645661	0.518499	NA
ADCY3	chr2	-	24819169	24919839	5952	1573.12	0.0912999	0.0967949	0.94323	0.345563	0.696652
ADCY4	chr14	-	24318349	24335093	8067	0.119022	-0.0243128	0.0493102	-0.493058	0.621972	NA
ADCY5	chr3	-	123282296	123449758	8932	34.549	-0.663396	0.224915	-2.94954	0.00318247	0.0546001
ADCY6	chr12	-	48766192	48789037	9354	1021.96	-0.12376	0.126314	-0.979782	0.327194	0.68118
ADCY7	chr16	+	50244919	50318135	8796	105.447	-0.357747	0.161179	-2.21957	0.0264481	0.203001
ADCY8	chr8	-	130780300	131042426	5939	1.46145	0.0789044	0.142554	0.553507	0.579916	NA
ADCY9	chr16	-	3962649	4116185	10230	874.63	0.0993655	0.172984	0.574422	0.565682	0.838209
ADCYAP1	chr18	+	904365	912172	4184	0	NA	NA	NA	NA	NA
ADCYAP1R1	chr7	+	31052461	31111479	6832	0.882117	-0.0505351	0.133648	-0.37812	0.705342	NA
ADD1	chr4	+	2843727	2930076	13215	2557.18	-0.295083	0.0935144	-3.15548	0.00160237	0.0339989
ADD2	chr2	-	70607618	70768243	12604	768.42	-0.473224	0.173133	-2.73329	0.00627051	0.0841173
ADD3	chr10	+	109996368	110135565	8002	849.626	-0.0179588	0.20846	-0.0861498	0.931347	0.978889
ADGB	chr6	+	146598965	146815462	7560	0	NA	NA	NA	NA	NA
ADH1A	chr4	-	99276366	99291028	2074	0	NA	NA	NA	NA	NA
ADH1B	chr4	-	99304964	99321442	6145	0.119022	-0.0243128	0.0493102	-0.493058	0.621972	NA
ADH1C	chr4	-	99336492	99353027	1740	0	NA	NA	NA	NA	NA
ADH4	chr4	-	99123657	99144298	2285	0.446101	-0.0187615	0.0823023	-0.227958	0.819679	NA
ADH5	chr4	-	99070978	99088801	6777	1723.72	-0.0154644	0.101145	-0.152894	0.878482	0.963061
ADH5B	chr6	-	65836930	65838039	1110	449.424	0.0433983	0.137988	0.314507	0.753136	0.914009
ADH6	chr4	-	99202638	99219537	3775	2.48547	-0.0983965	0.188447	-0.522144	0.60157	NA
ADH7	chr4	-	99412261	99435737	2882	0.200656	0.0178728	0.0565311	0.316159	0.751881	NA
ADHFE1	chr8	+	66432483	66471601	3527	5.08121	-0.104472	0.22352	-0.467397	0.640216	0.869356
ADHFE1/C8orf46	chr8	+	66471441	66474939	478	0.47448	-0.016325	0.083251	-0.196094	0.844537	NA
ADI1	chr2	-	3497361	3519736	5331	1134.48	-0.221241	0.143367	-1.54318	0.122786	0.440664
ADI1	chrALTS_NT_187522	-	107389	110465	1346	0	NA	NA	NA	NA	NA
ADIG	chr20	+	38581195	38588463	772	2.20324	0.335664	0.18686	1.79633	0.0724415	NA
ADIPOQ	chr3	+	186842674	186858463	4629	0	NA	NA	NA	NA	NA
ADIPOR1	chr1	-	202940823	202958572	3276	1023.5	-0.0841336	0.112727	-0.746346	0.455458	0.774344
ADIPOR2	chr12	+	1688574	1788679	4631	1730.08	0.28486	0.137458	2.07234	0.0382337	0.249019
ADIRF	chr10	+	86968192	86983934	1901	0.10615	0.0472428	0.0487902	0.968283	0.332903	NA
ADIRF-AS1	chr10	-	86965741	86971311	3822	0.10615	0.0472428	0.0487902	0.968283	0.332903	NA
ADK	chr10	+	74151185	74709303	3379	576.092	-0.000165438	0.128146	-0.00129101	0.99897	0.999594
ADM	chr11	+	10304680	10307397	2335	24.4703	1.03856	0.233321	4.45121	8.53862e-06	0.00060659
ADM2	chr22	+	50481556	50486440	4276	3.80079	0.620524	0.190946	3.24974	NA	NA
ADM5	chr19	+	49688664	49690990	2133	49.0228	-0.294526	0.20092	-1.46589	0.14268	0.473812
ADNP	chr20	-	50888918	50931240	7203	3233.56	-0.104011	0.0668344	-1.55625	0.119648	0.435032
ADNP2	chr18	+	80109031	80140351	5689	809.637	-0.0300979	0.0912845	-0.329715	0.741615	0.909363
ADO	chr10	+	62804756	62808483	3728	1105.73	-0.0549399	0.105451	-0.521001	0.602366	0.855871
ADORA1	chr1	+	203090654	203167405	4251	71.8444	0.220684	0.233771	0.944018	0.34516	0.69655
ADORA2A	chr22	+	24417879	24442360	4193	10.4813	-0.0895668	0.234554	-0.381859	0.702566	0.895231
ADORA2A-AS1	chr22	-	24429210	24432430	1991	1.52802	-0.182675	0.164592	-1.10987	0.267054	NA
ADORA2B	chr17	+	15944917	15975896	2701	182.26	0.787676	0.190608	4.13244	3.58936e-05	0.00189663
ADORA2BP	chr1	+	209744373	209745214	842	0	NA	NA	NA	NA	NA
ADORA3	chr1	-	111483348	111563977	4274	0.353342	0.00168712	0.0768736	0.0219466	0.982491	NA
ADPGK	chr15	-	72751367	72784326	8728	1048.63	0.0857086	0.0906448	0.945543	0.344381	0.695968
ADPGK-AS1	chr15	+	72782835	72805542	5723	77.7818	0.20936	0.153969	1.35976	0.173906	0.516601
ADPRH	chr3	+	119579268	119589945	4615	4.11419	0.0121155	0.186229	0.0650572	0.948128	NA
ADPRHL1	chr13	-	113421940	113453631	2420	5.3973	-0.147491	0.196539	-0.750444	0.452987	0.772608
ADPRHL2	chr1	+	36088852	36093932	1691	788.65	0.0440245	0.0940076	0.468308	0.639564	0.869356
ADPRM	chr17	+	10697594	10712947	3334	66.4818	0.0272771	0.19183	0.142194	0.886927	0.965485
ADPRTP1	chr13	+	110936759	110939784	3026	830.247	0.164333	0.111703	1.47115	0.14125	0.472133
ADRA1A	chr8	-	26747938	26869486	10695	46.7157	-0.135899	0.230428	-0.58977	0.555345	0.833185
ADRA1B	chr5	+	159916733	159985786	4355	0	NA	NA	NA	NA	NA
ADRA1D	chr20	-	4220631	4249074	2790	0	NA	NA	NA	NA	NA
ADRA2A	chr10	+	111077032	111080907	3876	17.0464	-0.762428	0.234619	-3.24965	0.00115549	0.0270615
ADRA2B	chr2	-	96112875	96116245	3371	0.538676	-0.0397585	0.0974173	-0.408125	0.683182	NA
ADRA2C	chr4	+	3766348	3768526	2179	18.5095	-0.623406	0.226288	-2.75492	0.0058706	0.080951
ADRB1	chr10	+	114044047	114046908	2862	21.2808	-0.465513	0.224913	-2.06974	0.0384763	0.249835
ADRB2	chr5	+	148825245	148828687	3443	0.950951	-0.0941419	0.114592	-0.821542	0.411337	NA
ADRB3	chr8	-	37962991	37966965	3241	0	NA	NA	NA	NA	NA
ADRBK1	chr11	+	67266410	67286558	6667	1478.2	-0.0486742	0.121731	-0.399849	0.689268	0.888821
ADRBK2	chr22	+	25564849	25729294	9476	332.553	-1.04009	0.154837	-6.7173	1.85118e-11	7.3974e-09
ADRM1	chr20	+	62302056	62308862	3326	1834.53	0.00198386	0.142649	0.0139073	0.988904	0.996227
ADSL	chr22	+	40346500	40369367	5632	2312.58	0.184277	0.106334	1.733	0.0830951	0.366397
ADSS	chr1	-	244408492	244452134	3993	831.271	0.125648	0.162364	0.773869	0.439008	0.763914
ADSSL1	chr14	+	104724186	104747325	5742	83.1951	0.413272	0.176523	2.34118	0.0192231	0.168859
ADTB1L2	chr22	+	32134028	32134133	106	0	NA	NA	NA	NA	NA
ADTRP	chr6	-	11712054	11807046	4058	0.329902	-0.0644352	0.0789611	-0.816038	0.414479	NA
ADXP1	chr20	-	34475924	34476474	551	34.0158	-0.0648706	0.225048	-0.288252	0.773154	0.922427
AEBP1	chr7	+	44104361	44114565	4882	61.5587	0.783757	0.234101	3.34794	0.000814151	0.0211602
AEBP2	chr12	+	19439492	19522239	6819	361.28	-0.193749	0.1758	-1.1021	0.270419	0.623577
AEN	chr15	+	88620921	88632282	9472	1067.52	0.0254819	0.128751	0.197915	0.843111	0.949925
AES	chr19	-	3052910	3063107	5151	3921.73	-0.0411016	0.0823824	-0.498913	0.617841	0.861916
AFAP1	chr4	-	7758713	7939926	9999	978.197	-0.00894751	0.187183	-0.0478008	0.961875	0.988042
AFAP1L1	chr5	+	149271838	149341805	4757	350.068	0.0984962	0.144627	0.681035	0.49585	0.798698
AFAP1L2	chr10	-	114281494	114404778	6559	2702.81	0.105318	0.0943363	1.11641	0.264247	0.618101
AFF1	chr4	+	86934606	87141054	11168	921.718	0.0180731	0.127115	0.14218	0.886938	0.965485
AFF2	chrX	+	148500619	149000663	14015	5.93675	0.172378	0.207237	0.831793	0.405526	0.742773
AFF3	chr2	-	99545419	100142739	13550	17.3059	-0.256732	0.234332	-1.09559	0.273258	0.627258
AFF4	chr5	-	132875379	132963662	11020	2653.16	-0.170952	0.138154	-1.2374	0.215937	0.567071
AFG3L1P	chr16	+	89972580	90002161	10016	391.48	-0.395751	0.138601	-2.85533	0.00429924	0.0663098
AFG3L2	chr18	-	12328944	12377314	6624	1692.54	0.159272	0.114296	1.3935	0.16347	0.503167
AFG3L2P	chr8	-	43270198	43271962	1765	289.285	0.151497	0.13938	1.08693	0.277068	0.631063
AFM	chr4	+	73481683	73504001	2244	0	NA	NA	NA	NA	NA
AFMID	chr17	+	78185159	78207701	4040	377.938	0.126005	0.100803	1.25002	0.211293	0.560948
AFP	chr4	+	73431138	73456174	3259	0	NA	NA	NA	NA	NA
AFTPH	chr2	+	64524305	64593005	5770	486.765	-0.135325	0.128005	-1.05718	0.290428	0.645985
AGA	chr4	-	177430770	177442503	2675	215.413	0.0464585	0.136735	0.339771	0.734029	0.906711
AGAP1	chr2	+	235494089	236131800	16855	1399.7	-0.0631882	0.128345	-0.49233	0.622486	0.864112
AGAP11	chr10	+	86970741	87010203	3340	0.437966	-0.0223362	0.0915578	-0.243958	0.807264	NA
AGAP2	chr12	-	57723761	57742201	6750	203.179	-0.00631683	0.198366	-0.0318443	0.974596	0.992815
AGAP2-AS1	chr12	+	57726266	57728057	1206	228.917	0.349526	0.123614	2.82756	0.00469041	0.0703172
AGAP3	chr7	+	151085831	151144436	12555	2011.17	-0.124933	0.0897801	-1.39155	0.164059	0.504137
AGAP4	chr10	-	45825592	45854808	5842	17.7682	-0.182426	0.234003	-0.779587	0.435634	0.761488
AGAP5	chr10	-	73674275	73697881	2845	10.864	0.17329	0.234693	0.738369	0.46029	0.777733
AGAP6	chr10	+	49973136	50010499	4404	60.2927	-0.225081	0.19564	-1.15049	0.249944	0.602289
AGAP7P	chr10	+	46109495	46131671	2501	1.4414	-0.0230898	0.163505	-0.141217	0.887698	NA
AGAP9	chr10	-	47499688	47501060	1373	13.633	-0.102135	0.234198	-0.436104	0.662761	0.878112
AGAP9	chr10	-	47501854	47549750	2848	0.327253	-0.0483911	0.068821	-0.703144	0.481966	NA
AGBL1	chr15	+	86141996	87029052	4481	0.119022	-0.0243128	0.0493102	-0.493058	0.621972	NA
AGBL2	chr11	-	47659486	47715376	5420	8.53781	-0.356468	0.230349	-1.54751	0.12174	0.438624
AGBL3	chr7	+	134986508	135135778	9329	54.0817	-0.589549	0.199345	-2.95743	0.00310213	0.0538968
AGBL4	chr1	-	48532855	50023954	7664	0.102108	-0.0232505	0.048589	-0.478514	0.632284	NA
AGBL5	chr2	+	27042364	27070622	5475	711.463	-0.0913612	0.119957	-0.761617	0.446289	0.769634
AGER	chr6	-	32180968	32184324	2077	106.621	-0.323909	0.226729	-1.42862	0.153114	0.490346
AGER	chrALTS_NT_167244	-	3513570	3516926	2077	0	NA	NA	NA	NA	NA
AGER	chrALTS_NT_113891	-	3619320	3622676	2077	0	NA	NA	NA	NA	NA
AGER	chrALTS_NT_167246	-	3485949	3489305	2077	0	NA	NA	NA	NA	NA
AGER	chrALTS_NT_167247	-	3522987	3526343	2077	0	NA	NA	NA	NA	NA
AGER	chrALTS_NT_167248	-	3404169	3407525	2077	0	NA	NA	NA	NA	NA
AGER	chrALTS_NT_167249	-	3497175	3500531	2077	0	NA	NA	NA	NA	NA
AGFG1	chr2	+	227472137	227561222	9391	1739.74	-0.00225796	0.0864665	-0.0261137	0.979167	0.994356
AGFG2	chr7	+	100539211	100568220	5479	182.383	0.200178	0.150761	1.32778	0.18425	0.529611
AGGF1	chr5	+	77029251	77065234	6375	967.206	-0.187899	0.125559	-1.4965	0.134524	0.460496
AGK	chr7	+	141551189	141655244	6825	758.895	0.254247	0.0910188	2.79335	0.00521654	0.07563
AGK	chrALTS_NW_003315922	+	476	21836	3150	0	NA	NA	NA	NA	NA
AGL	chr1	+	99850077	99924023	8441	458.478	-0.081919	0.124968	-0.655519	0.512134	0.809463
AGMAT	chr1	-	15571699	15585110	3154	1.06588	-0.0212404	0.140734	-0.150926	0.880034	NA
AGMO	chr7	-	15200318	15562015	2823	57.122	-0.242983	0.234294	-1.03709	0.299695	0.654572
AGO1	chr1	+	35869808	35929610	12886	1181.71	-0.225821	0.115004	-1.9636	0.0495768	0.285137
AGO2	chr8	-	140531165	140635619	4282	572.081	-0.149548	0.153776	-0.972504	0.3308	0.685035
AGO3	chr1	+	35930718	36072500	21062	443.813	-0.133566	0.144529	-0.924142	0.355413	0.703458
AGO4	chr1	+	35807630	35857890	7366	279.211	-0.310897	0.20025	-1.55254	0.120533	0.436555
AGPAT1	chr6	-	32168206	32178111	3678	2127.54	0.162685	0.114816	1.41692	0.156508	0.493259
AGPAT1	chrALTS_NT_167244	-	3500808	3510713	3751	0	NA	NA	NA	NA	NA
AGPAT1	chrALTS_NT_113891	-	3606558	3616463	3676	0	NA	NA	NA	NA	NA
AGPAT1	chrALTS_NT_167246	-	3473187	3483092	3676	0	NA	NA	NA	NA	NA
AGPAT1	chrALTS_NT_167247	-	3510227	3520132	3676	0	NA	NA	NA	NA	NA
AGPAT1	chrALTS_NT_167248	-	3391407	3401312	3676	0	NA	NA	NA	NA	NA
AGPAT1	chrALTS_NT_167249	-	3484413	3494318	3751	0	NA	NA	NA	NA	NA
AGPAT2	chr9	-	136673143	136687459	1834	451.599	0.0646859	0.151201	0.427813	0.668787	0.880015
AGPAT3	chr21	+	43865149	43987594	12621	1579.32	0.0440009	0.173575	0.253498	0.799884	0.932284
AGPAT4	chr6	-	161129979	161274075	9663	627.869	-0.168231	0.133102	-1.26393	0.206256	0.554365
AGPAT4-IT1	chr6	-	161160135	161161982	1848	16.4741	0.149171	0.231614	0.644047	NA	NA
AGPAT5	chr8	+	6708357	6761503	6034	4258.73	0.0686321	0.0871281	0.787715	0.430864	0.758082
AGPAT6	chr8	+	41578188	41625001	7658	2771.84	0.104242	0.126199	0.826012	0.408797	0.744292
AGPAT9	chr4	+	83535733	83605875	3455	128.785	0.783146	0.234087	3.34553	0.000821254	0.0212584
AGPS	chr2	+	177392644	177543836	8272	1104.82	0.0583659	0.111405	0.523907	0.600343	0.854608
AGR2	chr7	-	16791811	16833433	4672	3.34318	0.227996	0.208843	1.09171	0.27496	NA
AGR3	chr7	-	16859405	16881989	1128	5.06464	0.121224	0.200386	0.604951	0.545211	0.828668
AGRN	chr1	+	1020123	1056119	11364	7492.66	0.0786512	0.155303	0.506438	0.612549	0.859558
AGRP	chr16	-	67482571	67483813	764	0.319477	0.000112439	0.075139	0.00149642	0.998806	NA
AGT	chr1	-	230702523	230714590	2584	13.9285	1.26641	0.231649	5.46691	4.57946e-08	7.29291e-06
AGTPBP1	chr9	-	85546539	85742029	5322	444.412	-0.0179406	0.0986439	-0.181872	0.855683	0.955789
AGTR1	chr3	+	148697784	148743008	3478	5.96935	0.114933	0.228146	0.503771	0.614422	0.860276
AGTR2	chrX	+	116170705	116174972	2899	0	NA	NA	NA	NA	NA
AGTRAP	chr1	+	11736084	11754802	2444	417.749	0.311884	0.123982	2.51556	0.0118845	0.126934
AGVR6190	chr15	+	92714200	92715755	1556	0.211898	0.0620196	0.0555801	1.11586	0.264482	NA
AGXT	chr2	+	240868479	240880502	4579	0.223246	-0.036365	0.0599735	-0.606351	0.544282	NA
AGXT2	chr5	-	34998101	35048188	4152	0.121138	-0.0244181	0.0494142	-0.494151	0.621199	NA
AHCTF1	chr1	-	246839098	246931978	9609	709.192	0.0820327	0.107213	0.765135	0.444191	0.767899
AHCTF1P1	chr2	-	161499067	161507902	8836	388.764	0.0541181	0.123057	0.439781	0.660096	0.877064
AHCY	chr20	-	34280265	34311802	4327	5073.21	0.190219	0.150036	1.26782	0.204863	0.552901
AHCYL1	chr1	+	109984686	110023742	6647	1998.26	0.0300447	0.0645431	0.465498	0.641575	0.869804
AHCYL2	chr7	+	129225014	129430211	10864	699.763	0.112347	0.150846	0.74478	0.456405	0.774869
AHDC1	chr1	-	27534035	27604431	7737	487.903	-0.0296465	0.132666	-0.223467	0.823172	0.941384
AHI1	chr6	-	135283532	135497776	10225	246.651	0.118965	0.114054	1.04306	0.296921	0.652401
AHNAK	chr11	-	62433542	62556235	19511	2597.24	0.200235	0.211088	0.948588	0.34283	0.694367
AHNAK2	chr14	-	104937244	104978357	18773	560.321	0.347794	0.219009	1.58804	0.112277	0.42277
AHR	chr7	+	17298622	17346152	6278	8941.83	0.0547275	0.217684	0.251408	0.801498	0.932859
AHRR	chr5	+	304176	438291	7229	1738.17	-0.359722	0.16114	-2.23236	0.0255914	0.199325
AHSA1	chr14	+	77458030	77469474	2258	2669.23	0.150284	0.117084	1.28355	0.199298	0.546809
AHSA2	chr2	+	61177418	61191203	11026	620.281	-0.461156	0.183749	-2.5097	0.0120832	0.128404
AHSG	chr3	+	186612923	186621318	2353	0.105949	0.0472169	0.0487837	0.967883	0.333103	NA
AHSP	chr16	+	31527864	31528804	563	0	NA	NA	NA	NA	NA
AICDA	chr12	-	8602166	8612871	3111	0	NA	NA	NA	NA	NA
AIDA	chr1	-	222668013	222713210	4517	141.623	0.104869	0.13818	0.75893	0.447894	0.770362
AIF1	chr6	+	31615184	31617021	1585	0	NA	NA	NA	NA	NA
AIF1	chrALTS_NT_113891	+	3092473	3094310	1629	0	NA	NA	NA	NA	NA
AIF1	chrALTS_NT_167245	+	2862951	2864788	1629	0	NA	NA	NA	NA	NA
AIF1	chrALTS_NT_167247	+	2957070	2958907	1629	0	NA	NA	NA	NA	NA
AIF1	chrALTS_NT_167248	+	2871006	2872843	1629	0	NA	NA	NA	NA	NA
AIF1	chrALTS_NT_167249	+	2914470	2916307	1629	0	NA	NA	NA	NA	NA
AIF1L	chr9	+	131096476	131123152	5183	5457.25	0.199354	0.104809	1.90207	0.0571617	0.304054
AIFM1	chrX	-	130129362	130165887	3306	2010.53	0.281889	0.134504	2.09577	0.0361027	0.242506
AIFM2	chr10	-	70098223	70132934	7093	4.47274	-0.345873	0.206292	-1.67662	0.0936171	0.387499
AIFM3	chr22	+	20965108	20981360	5193	2.10354	-0.0133116	0.182307	-0.0730174	0.941792	NA
AIG1	chr6	+	143059363	143340343	5513	55.559	-0.736441	0.234708	-3.13769	0.00170285	0.0355385
AIM1	chr6	+	106360808	106570460	8856	589.639	0.200316	0.199692	1.00313	0.3158	0.671324
AIM1L	chr1	-	26321859	26354130	5871	0.81177	0.0300084	0.0924814	0.32448	0.745575	NA
AIM2	chr1	-	159058999	159147096	2769	0.366567	0.0484632	0.0692424	0.699906	0.483986	NA
AIMP1	chr4	+	106315544	106349226	3328	906.535	0.0340985	0.141472	0.241027	0.809534	0.935628
AIMP2	chr7	+	6009245	6023834	1752	1169.89	0.130716	0.119357	1.09517	0.273444	0.627548
AIP	chr11	+	67483034	67491108	1456	661.977	-0.0355927	0.0941919	-0.377874	0.705524	0.896302
AIPL1	chr17	-	6423737	6435199	3606	0.213528	-0.0353359	0.0591446	-0.597449	0.550208	NA
AIRE	chr21	+	44285838	44298648	4902	0	NA	NA	NA	NA	NA
AIT	chrALTS_NW_003315942	-	50071	104790	3983	0	NA	NA	NA	NA	NA
AJAP1	chr1	+	4654732	4792534	12405	0	NA	NA	NA	NA	NA
AJUBA	chr14	-	22971174	22982642	5979	259.729	0.0500713	0.163644	0.305976	0.759623	0.917264
AK000013	chr16	+	66549280	66551212	1933	14.4275	0.045208	0.234127	0.193092	0.846887	0.951954
AK000016	chr5	+	29955440	29956277	838	0	NA	NA	NA	NA	NA
AK000019	chrX	-	138908408	138909724	1317	0	NA	NA	NA	NA	NA
AK000023	chr2	+	180908650	180909939	1290	0	NA	NA	NA	NA	NA
AK000024	chr6	+	139282743	139283289	547	0	NA	NA	NA	NA	NA
AK000030	chr10	-	132364640	132365165	526	0	NA	NA	NA	NA	NA
AK000041	chr14	-	95460372	95464213	3842	0.930445	0.212499	0.11182	1.90037	0.057385	NA
AK000085	chr22	-	18077186	18078884	1699	222.844	0.130305	0.121056	1.0764	0.281747	0.635567
AK000090	chr8	-	143851828	143853825	1998	0	NA	NA	NA	NA	NA
AK000106	chr7	+	55025866	55027992	2127	0.575011	-0.0913107	0.092904	-0.982849	0.325682	NA
AK000107	chrX	+	43709918	43711169	1252	0	NA	NA	NA	NA	NA
AK000115	chr3	+	32261742	32263895	2154	0.105949	0.0472169	0.0487837	0.967883	0.333103	NA
AK000119	chr5	+	61406951	61408135	1185	0.211898	0.0620196	0.0555801	1.11586	0.264482	NA
AK000130	chr3	-	126432796	126434569	1774	1.30441	0.00802458	0.149779	0.0535762	0.957273	NA
AK000141	chr6	+	136077880	136079745	1866	0.119022	-0.0243128	0.0493102	-0.493058	0.621972	NA
AK000146	chr1	+	100990205	100992111	1907	188.747	0.314659	0.150954	2.08447	0.0371171	0.245244
AK000151	chr3	+	52557622	52559863	2242	20.5606	-0.393468	0.227548	-1.72916	0.0837799	0.36795
AK000152	chr7	+	33884116	33885926	1811	0	NA	NA	NA	NA	NA
AK000165	chr2	+	167362261	167364186	1926	0.228512	-0.0369122	0.0604091	-0.611036	0.541176	NA
AK000176	chr10	+	127164388	127166040	1653	0.460567	-0.0200258	0.0828062	-0.241839	0.808905	NA
AK000185	chr2	+	241914486	241916268	1783	0.903951	0.0815362	0.119372	0.683042	0.49458	NA
AK000185	chrALTS_NT_187527	+	126584	128366	1783	0	NA	NA	NA	NA	NA
AK000189	chr3	-	36823158	36825158	2001	0.119022	-0.0243128	0.0493102	-0.493058	0.621972	NA
AK000203	chr4	+	55398392	55398888	497	1.46528	0.0360299	0.144835	0.248765	0.803543	NA
AK000205	chr13	-	27960918	27961696	779	0	NA	NA	NA	NA	NA
AK000236	chr10	+	3377471	3377988	518	0	NA	NA	NA	NA	NA
AK000246	chr13	+	27953526	27955363	1838	0	NA	NA	NA	NA	NA
AK000257	chr6	-	167349251	167351478	2228	4.482	0.489726	0.20298	2.41268	0.0158359	0.149925
AK000313	chr7	+	6483291	6485240	1950	217.119	0.209976	0.138341	1.51781	0.129062	0.450962
AK000417	chr2	+	11681460	11683323	1059	0	NA	NA	NA	NA	NA
AK000420	chr5	-	599996	602508	2513	0	NA	NA	NA	NA	NA
AK000420	chrALTS_NT_187550	+	24389	26901	2513	0	NA	NA	NA	NA	NA
AK000454	chr17	-	50627032	50631940	510	0.588737	-0.0461911	0.106843	-0.432326	0.665504	NA
AK000677	chr12	+	22634877	22638041	3165	1.67428	-0.0426411	0.131234	-0.324924	0.745238	NA
AK000707	chr19	+	4477050	4479594	1869	0.447643	0.0360755	0.0826378	0.43655	0.662438	NA
AK000735	chr10	-	100968124	100970154	2031	4.28872	0.310077	0.208584	1.48658	0.137125	0.464122
AK000769	chr6	+	160034819	160036746	1928	2.69414	-0.0967471	0.174722	-0.553721	0.57977	NA
AK000777	chr3	-	168062402	168064263	1862	0.215439	0.0161453	0.0577459	0.279591	0.779791	NA
AK000778	chr4	-	148292105	148294164	2060	0	NA	NA	NA	NA	NA
AK000786	chr11	-	108564904	108567848	2945	0.764539	-0.0856192	0.117363	-0.729525	0.46568	NA
AK000787	chr5	-	116520256	116524524	4269	0.215439	0.0161453	0.0577459	0.279591	0.779791	NA
AK000788	chr6	-	1695924	1698266	2343	0.204216	-0.0307907	0.055303	-0.556764	0.577688	NA
AK000789	chr10	+	127406072	127408898	2827	15.9309	-0.480553	0.232049	-2.07091	0.0383672	0.249465
AK000792	chr16	+	78890231	78892292	2062	0	NA	NA	NA	NA	NA
AK000794	chr7	+	139975354	139978524	3171	2.47607	0.269051	0.174131	1.54511	0.122321	NA
AK000795	chr12	+	20424429	20426376	1948	0	NA	NA	NA	NA	NA
AK000797	chr15	-	32848978	32851703	2726	0	NA	NA	NA	NA	NA
AK000798	chr2	+	236007568	236010129	2562	8.478	0.170548	0.233995	0.728856	0.46609	0.780779
AK000802	chr4	-	151171211	151173369	2159	21.7522	-0.49103	0.23121	-2.12374	0.0336919	0.233557
AK000806	chr15	+	77949096	77950518	1423	0	NA	NA	NA	NA	NA
AK000809	chr20	-	1335567	1336908	1342	0.773646	0.0946629	0.115956	0.816366	0.414291	NA
AK000811	chr12	-	92898732	92899654	923	0	NA	NA	NA	NA	NA
AK000815	chr9	-	71560989	71561785	797	0	NA	NA	NA	NA	NA
AK000819	chr3	-	195708100	195709429	1330	18.9421	-0.272365	0.228126	-1.19392	0.232508	0.58413
AK000819	chrALTS_NT_187532	-	78597	79926	1330	0	NA	NA	NA	NA	NA
AK000819	chrALTS_NT_187678	+	86615	87944	1330	0	NA	NA	NA	NA	NA
AK000819	chrALTS_NT_187688	+	83533	84862	1330	0	NA	NA	NA	NA	NA
AK000819	chrALTS_NT_187689	-	78597	79926	1330	0	NA	NA	NA	NA	NA
AK000819	chrALTS_NT_187690	+	84245	85574	1330	0	NA	NA	NA	NA	NA
AK000819	chrALTS_NT_187691	+	85682	87011	1330	0	NA	NA	NA	NA	NA
AK000821	chr1	-	112693688	112694973	1286	157.064	-0.166405	0.172333	-0.9656	0.334244	0.688419
AK000831	chr7	-	3103523	3105000	1478	0	NA	NA	NA	NA	NA
AK000832	chr20	+	63816332	63817416	1085	0.341545	-0.0022601	0.0762794	-0.0296293	0.976363	NA
AK000834	chr9	+	129324936	129326320	1385	0	NA	NA	NA	NA	NA
AK000839	chr17	-	48580317	48582259	1943	0	NA	NA	NA	NA	NA
AK000842	chr17	-	19090623	19091296	674	0	NA	NA	NA	NA	NA
AK000842	chr17	+	19160789	19161462	674	0	NA	NA	NA	NA	NA
AK000843	chr1	+	13774464	13774983	520	0.368144	0.0797746	0.0627969	1.27036	0.203957	NA
AK000844	chr12	+	64628472	64629977	759	0.0945064	-0.0227311	0.0483373	-0.470259	0.63817	NA
AK000848	chr10	+	47165825	47167521	1697	0	NA	NA	NA	NA	NA
AK000850	chr6	-	11218346	11219852	1507	0	NA	NA	NA	NA	NA
AK000853	chrX	+	63922003	63923425	1423	0	NA	NA	NA	NA	NA
AK000864	chr7	+	154242337	154243881	1545	0	NA	NA	NA	NA	NA
AK000871	chr9	-	9097422	9104832	1481	0	NA	NA	NA	NA	NA
AK000881	chr17	+	35812198	35813654	1457	2.3916	0.139267	0.159725	0.871917	0.383254	NA
AK000881	chrALTS_NT_187614	+	46730	48186	1457	0	NA	NA	NA	NA	NA
AK000893	chr2	-	160246700	160248250	1551	0	NA	NA	NA	NA	NA
AK000894	chr2	+	44751439	44753249	1745	0.531276	-0.046204	0.105371	-0.438487	0.661033	NA
AK000899	chr7	+	32521415	32523150	1736	0.338695	-0.00181863	0.0656548	-0.0276999	0.977901	NA
AK000903	chr13	-	110232768	110234177	1410	0.105949	0.0472169	0.0487837	0.967883	0.333103	NA
AK000907	chr2	-	25319788	25321085	1298	0.654358	-0.00147206	0.101251	-0.0145387	0.9884	NA
AK000910	chr7	+	76276142	76279258	3117	0.10949	-0.0237585	0.0488693	-0.486163	0.626852	NA
AK000924	chr1	+	14729444	14731175	1732	0.228663	0.0789529	0.0626013	1.2612	0.207236	NA
AK000932	chr15	+	35552011	35553537	1527	0.344885	-0.0658249	0.0797613	-0.825273	0.409216	NA
AK000935	chr20	-	23333650	23338154	1708	0.439391	-0.0961503	0.095294	-1.00899	0.312981	NA
AK000937	chr22	-	17829184	17830812	1629	32.0354	-0.0286474	0.232354	-0.123292	0.901876	0.970703
AK000942	chr17	+	35824777	35825977	1026	13.4905	-0.317491	0.229503	-1.38338	0.166547	0.50691
AK000942	chrALTS_NT_187614	+	59309	60509	1026	0	NA	NA	NA	NA	NA
AK000944	chr3	-	197041486	197047520	2263	0.786871	0.169357	0.120594	1.40436	0.160213	NA
AK000949	chr15	+	62572902	62574579	1678	0.10949	-0.0237585	0.0488693	-0.486163	0.626852	NA
AK000950	chr6	+	103792668	103794356	1689	0	NA	NA	NA	NA	NA
AK000951	chr4	+	92813838	92815914	2077	0	NA	NA	NA	NA	NA
AK000952	chr3	+	54163272	54165600	2329	0	NA	NA	NA	NA	NA
AK000957	chr3	+	97760030	97761530	1501	0	NA	NA	NA	NA	NA
AK000964	chr10	+	74516179	74517688	1510	0	NA	NA	NA	NA	NA
AK000966	chr15	+	100631332	100632856	1525	0.545134	0.120039	0.0928914	1.29225	0.196271	NA
AK000974	chr10	-	96060644	96063730	2443	8.09441	0.124442	0.232278	0.535744	0.592136	0.851336
AK000992	chr1	-	149190527	149192118	1592	0.105949	0.0472169	0.0487837	0.967883	0.333103	NA
AK000995	chr11	+	57743938	57746805	2535	1.37812	0.139636	0.142339	0.981011	0.326587	NA
AK000998	chr3	+	32474520	32475869	1350	1.27446	-0.099475	0.134201	-0.74124	0.458548	NA
AK001007	chr5	+	126496888	126498604	1717	35.7744	-0.114245	0.2171	-0.526235	0.598725	0.854124
AK001008	chr4	-	82787327	82789611	2285	0.232746	-0.031679	0.0560681	-0.56501	0.572067	NA
AK001010	chr19	-	46636810	46639156	2347	10.7966	0.0906766	0.233287	0.388692	0.697504	0.892696
AK001012	chr8	-	73546102	73547755	1654	5.77997	0.0187689	0.228557	0.0821191	0.934552	0.980246
AK001033	chr1	+	62744330	62745919	1590	0.119022	-0.0243128	0.0493102	-0.493058	0.621972	NA
AK001038	chr1	-	54379315	54381073	1759	0.10949	-0.0237585	0.0488693	-0.486163	0.626852	NA
AK001044	chr18	+	79085134	79086435	1302	0	NA	NA	NA	NA	NA
AK001044	chrALTS_NW_003315961	+	155684	156985	1302	0	NA	NA	NA	NA	NA
AK001044	chrALTS_NT_187666	+	153847	155148	1302	0	NA	NA	NA	NA	NA
AK001051	chr3	-	185679634	185680792	1159	0.227087	0.0149681	0.0586496	0.255213	0.798559	NA
AK001056	chr1	+	78413137	78414466	1330	0	NA	NA	NA	NA	NA
AK001060	chr12	-	91173132	91174563	1432	0	NA	NA	NA	NA	NA
AK001074	chr6	-	127463743	127465421	1679	3.52025	-0.113428	0.168675	-0.672466	0.501287	NA
AK001076	chr3	+	161183523	161185154	1632	0	NA	NA	NA	NA	NA
AK001078	chr4	+	183974809	183976321	1513	0.105949	0.0472169	0.0487837	0.967883	0.333103	NA
AK001082	chr4	+	183216447	183217587	1141	0	NA	NA	NA	NA	NA
AK001083	chr12	-	31523076	31524831	1756	0	NA	NA	NA	NA	NA
AK001085	chr7	-	140615549	140618191	1955	4.02085	-0.167386	0.213092	-0.785511	0.432154	NA
AK001086	chr14	-	99222853	99225571	2719	0.45295	-0.0239236	0.0920843	-0.259801	0.795017	NA
AK001089	chr20	-	40399587	40401589	2003	0	NA	NA	NA	NA	NA
AK001092	chr1	-	56569220	56570833	1614	0.105949	0.0472169	0.0487837	0.967883	0.333103	NA
AK001094	chr9	-	127964859	127966459	1601	1.86378	0.116135	0.160603	0.72312	0.469606	NA
AK001096	chr12	+	110744549	110746206	1658	0.116373	-0.0241783	0.0491771	-0.491659	0.622961	NA
AK001097	chr10	-	29653015	29675418	2427	0.228663	0.0789529	0.0626013	1.2612	0.207236	NA
AK001099	chr9	-	16540180	16542550	2371	0	NA	NA	NA	NA	NA
AK001101	chr3	+	175347586	175349207	1622	0	NA	NA	NA	NA	NA
AK001102	chrX	-	8691092	8692803	1712	0	NA	NA	NA	NA	NA
AK001107	chr3	-	52592165	52594528	2364	1.5713	0.0199455	0.152608	0.130697	0.896015	NA
AK001108	chr5	+	43126181	43138651	2503	6.44605	0.0931399	0.201617	0.461963	0.644108	0.871378
AK001110	chr1	+	72346279	72347977	1699	0	NA	NA	NA	NA	NA
AK001115	chr1	-	113793699	113795643	1945	0.423795	0.0905448	0.0667646	1.35618	NA	NA
AK001116	chr10	+	32858663	32860320	1658	0	NA	NA	NA	NA	NA
AK001117	chr8	+	31977707	31981826	4120	0	NA	NA	NA	NA	NA
AK001118	chr6	+	42613101	42614177	1077	0.211598	-0.0351477	0.0589909	-0.595815	0.551299	NA
AK001120	chr3	-	49734419	49735909	1491	0.755007	-0.0691187	0.106524	-0.648856	0.516432	NA
AK001125	chr9	+	12816068	12818128	2061	0.311727	0.00539216	0.0642743	0.083893	0.933142	NA
AK001127	chr11	+	35014251	35016853	2603	0.121138	-0.0244181	0.0494142	-0.494151	0.621199	NA
AK001128	chr1	-	85466855	85468097	1243	0.973634	0.00368564	0.121484	0.0303386	0.975797	NA
AK001130	chr19	+	46880949	46883223	2275	0.748426	0.137335	0.108268	1.26847	0.20463	NA
AK001132	chr10	-	60051684	60055073	1407	0.102108	-0.0232505	0.048589	-0.478514	0.632284	NA
AK001133	chr12	-	94751862	94754353	2492	0	NA	NA	NA	NA	NA
AK001136	chr2	-	44307582	44310722	3141	0.674729	0.0536695	0.102757	0.522293	0.601466	NA
AK001139	chr10	-	129889977	129893386	3410	1.98365	-0.331085	0.174531	-1.897	0.0578282	NA
AK001147	chr5	+	66842323	66847820	1705	0	NA	NA	NA	NA	NA
AK001150	chr4	-	57105925	57108015	2091	0.232204	0.0194515	0.0591206	0.329013	0.742146	NA
AK001151	chr19	-	2572615	2575072	1711	0.224971	0.0151741	0.0584886	0.259437	0.795298	NA
AK001176	chr10	+	70434829	70436551	1723	0.836852	-0.114643	0.103052	-1.11248	0.265932	NA
AK001202	chr1	+	112980758	112981475	718	0.467599	-0.0200075	0.0925993	-0.216065	0.828937	NA
AK001225	chr9	-	37930144	37931298	1155	0	NA	NA	NA	NA	NA
AK001279	chr7	-	47955365	47957314	1950	54.5238	0.0746164	0.211462	0.35286	0.724194	0.902523
AK001308	chr4	+	756531	758165	1635	5.32328	0.10973	0.213923	0.512939	0.607994	0.858344
AK001375	chr19	-	32968909	32971655	2747	99.0528	0.0901287	0.183838	0.490262	0.623948	0.864112
AK001398	chr18	+	36374258	36375269	1012	0.54676	0.077385	0.099025	0.78147	0.434526	NA
AK001494	chr14	-	67679421	67684416	2673	18.4362	-0.259141	0.23334	-1.11057	0.266753	0.620537
AK001604	chr4	-	139839486	139842400	2915	0	NA	NA	NA	NA	NA
AK001781	chr2	-	113274136	113275706	1571	0.116373	-0.0241783	0.0491771	-0.491659	0.622961	NA
AK001796	chr2	-	111208023	111212134	1638	34.9163	0.0657847	0.215539	0.30521	0.760206	0.91751
AK001802	chr4	-	57048070	57050230	2161	0.235395	-0.037605	0.0609558	-0.616922	0.537286	NA
AK001808	chr2	-	163703046	163704794	1749	0.102108	-0.0232505	0.048589	-0.478514	0.632284	NA
AK001819	chr3	-	136503753	136505709	1957	0.200455	0.0178308	0.0565127	0.315519	0.752368	NA
AK001864	chr2	-	191154118	191156070	1953	0	NA	NA	NA	NA	NA
AK001871	chr17	-	55325757	55327791	1763	0	NA	NA	NA	NA	NA
AK001906	chr3	+	168814310	168817067	2758	6.60057	-0.506328	0.222145	-2.27927	0.0226513	0.185832
AK001910	chr5	+	116029923	116031923	2001	0.224971	0.0151741	0.0584886	0.259437	0.795298	NA
AK001918	chr15	+	74315324	74317372	2049	0	NA	NA	NA	NA	NA
AK001919	chr1	-	178232134	178275292	1813	0.416095	0.0439379	0.0911013	0.482298	0.629594	NA
AK001945	chr2	+	36361317	36363199	1883	0	NA	NA	NA	NA	NA
AK001945	chrALTS_NW_003315908	-	117	1999	1883	0	NA	NA	NA	NA	NA
AK001948	chr5	+	71644166	71646064	1899	5.85823	-0.0936994	0.217049	-0.431697	0.665961	0.879739
AK001958	chr11	-	67693739	67695726	1988	0	NA	NA	NA	NA	NA
AK001959	chr11	-	80834643	80836585	1943	0	NA	NA	NA	NA	NA
AK001979	chr12	+	2557375	2558935	1561	0	NA	NA	NA	NA	NA
AK001995	chr4	-	13456451	13458546	2096	0.430781	0.0332004	0.0819679	0.405042	0.685447	NA
AK001997	chr15	-	80014157	80015707	1551	0	NA	NA	NA	NA	NA
AK001998	chr11	-	62785553	62787319	1767	227.953	-0.0528954	0.134759	-0.392519	0.694675	0.891155
AK002012	chr5	-	87212073	87213848	1776	0	NA	NA	NA	NA	NA
AK002023	chr18	-	79677287	79679358	2072	51.6829	0.0887125	0.196201	0.452151	0.65116	0.873896
AK002023	chrALTS_NT_187617	-	119920	121991	2072	0	NA	NA	NA	NA	NA
AK002028	chr1	+	42979738	42982255	2518	1.71194	-0.200666	0.16607	-1.20832	0.226923	NA
AK002043	chr15	-	51295156	51296836	1681	0.121138	-0.0244181	0.0494142	-0.494151	0.621199	NA
AK002066	chr13	-	51982024	51983907	1884	0.122715	0.0490548	0.0495803	0.9894	0.322467	NA
AK002088	chr2	+	181054170	181056081	1912	3.07957	-0.00252851	0.192565	-0.0131307	0.989524	NA
AK002090	chr2	+	174547374	174665689	1405	0.433027	0.0328216	0.0820449	0.400045	0.689124	NA
AK002095	chr17	-	31448412	31450198	1787	0.10949	-0.0237585	0.0488693	-0.486163	0.626852	NA
AK002105	chr1	-	247524680	247526872	2043	0	NA	NA	NA	NA	NA
AK002109	chr2	+	232257032	232258598	1567	0.119022	-0.0243128	0.0493102	-0.493058	0.621972	NA
AK002116	chr9	+	5540997	5542859	1863	0	NA	NA	NA	NA	NA
AK002118	chr2	-	160477583	160480059	2477	0	NA	NA	NA	NA	NA
AK002123	chr8	+	131990608	131993706	3099	2.7671	0.0272816	0.183883	0.148364	0.882055	NA
AK002134	chr3	+	42859926	42861558	1633	0.208057	0.0169496	0.0571492	0.296585	0.766783	NA
AK002162	chr15	+	38253456	38254510	1055	0.0945064	-0.0227311	0.0483373	-0.470259	0.63817	NA
AK002181	chr2	+	200067718	200069456	1739	0	NA	NA	NA	NA	NA
AK002184	chr5	-	87244799	87246402	1604	0	NA	NA	NA	NA	NA
AK002187	chr17	-	35891737	35892669	933	0	NA	NA	NA	NA	NA
AK002187	chrALTS_NT_187614	-	126269	127201	933	0	NA	NA	NA	NA	NA
AK002199	chr5	-	128534185	128536057	1873	0.10615	0.0472428	0.0487902	0.968283	0.332903	NA
AK002210	chr8	+	133525409	133528009	2601	0	NA	NA	NA	NA	NA
AK021415	chr10	+	74912786	74918743	2309	0	NA	NA	NA	NA	NA
AK021423	chr14	-	60100310	60101705	1261	2.78244	0.139406	0.192157	0.725481	0.468157	NA
AK021426	chr2	+	26213065	26215013	1949	205.486	0.228984	0.13976	1.6384	0.101338	0.400858
AK021427	chr18	-	3072998	3074527	1530	0.425278	0.0481975	0.0914984	0.526758	0.598362	NA
AK021428	chr6	-	107266402	107268478	2077	5.45492	-0.292361	0.210989	-1.38567	0.165849	0.506149
AK021431	chr20	-	35201747	35203288	1542	0	NA	NA	NA	NA	NA
AK021432	chr10	+	129787383	129789291	1909	0.534616	-0.111948	0.10215	-1.09592	0.273114	NA
AK021434	chr12	+	100341884	100343416	1533	0.334612	0.11026	0.0736201	1.49768	0.134215	NA
AK021435	chr19	-	56276556	56277735	1180	0.76838	-0.0219305	0.115112	-0.190514	0.848906	NA
AK021436	chr10	+	133447627	133449757	2131	0.559632	0.0159593	0.0970495	0.164445	0.869381	NA
AK021438	chr21	+	16613602	16615524	1923	1.51795	-0.104011	0.157707	-0.659518	0.509563	NA
AK021439	chr15	-	61084847	61086376	1530	0	NA	NA	NA	NA	NA
AK021441	chr4	-	168994585	168996256	1672	28.6463	-0.292825	0.232627	-1.25877	0.208112	0.55658
AK021442	chr17	+	78572043	78574502	2460	0	NA	NA	NA	NA	NA
AK021443	chr10	+	94612287	94613904	1618	74.1765	-0.377827	0.175963	-2.1472	0.0317772	0.226419
AK021450	chr1	+	220646767	220648057	1291	3.02706	-0.112887	0.192864	-0.585318	0.558334	NA
AK021451	chr3	-	126020915	126022297	1383	0.72098	-0.139321	0.112661	-1.23664	0.21622	NA
AK021458	chr9	+	136119949	136121407	1459	1.7208	-0.0765173	0.166162	-0.460498	0.645159	NA
AK021459	chr2	+	186631630	186633141	1512	1.4936	0.0759414	0.150813	0.503546	0.614581	NA
AK021461	chr2	-	18547995	18550204	2210	1.64241	-0.140108	0.146456	-0.956654	0.338742	NA
AK021463	chr2	+	126676191	126678264	1834	0.10949	-0.0237585	0.0488693	-0.486163	0.626852	NA
AK021467	chr1	+	164685298	164687561	2264	0.224971	0.0151741	0.0584886	0.259437	0.795298	NA
AK021468	chr7	+	103093313	103095082	1770	10.6013	-0.311778	0.234033	-1.3322	0.182796	0.527964
AK021468	chrALTS_NT_187559	-	149647	151416	1770	0	NA	NA	NA	NA	NA
AK021469	chr2	-	100399120	100400562	1443	0.116373	-0.0241783	0.0491771	-0.491659	0.622961	NA
AK021471	chr20	+	41145572	41147850	2279	1.43144	0.0923265	0.123849	0.745477	0.455984	NA
AK021477	chr7	+	72860562	73019495	2338	0	NA	NA	NA	NA	NA
AK021480	chr1	-	169930937	169932409	1473	1.09635	0.0335186	0.123818	0.270708	0.786615	NA
AK021481	chr13	+	93335053	93337503	2451	0.228512	-0.0369122	0.0604091	-0.611036	0.541176	NA
AK021485	chr2	-	20744243	20745839	1597	0	NA	NA	NA	NA	NA
AK021486	chr6	-	55851121	55852834	1714	0	NA	NA	NA	NA	NA
AK021495	chr21	+	21179932	21182028	2097	0	NA	NA	NA	NA	NA
AK021497	chr2	+	105768309	105770124	1816	0	NA	NA	NA	NA	NA
AK021499	chr14	-	58269443	58271306	1864	226.718	-0.102761	0.126544	-0.812061	0.416757	0.748905
AK021505	chr13	+	93551072	93553972	2456	0.116373	-0.0241783	0.0491771	-0.491659	0.622961	NA
AK021509	chr3	-	55879100	55881141	2042	0.200455	0.0178308	0.0565127	0.315519	0.752368	NA
AK021513	chr6	+	78895368	78897256	1889	1.32119	-0.0663379	0.155245	-0.427309	0.669154	NA
AK021516	chr11	-	79423559	79425298	1740	0	NA	NA	NA	NA	NA
AK021518	chr4	+	119484362	119486309	1948	1.99199	0.0563776	0.174894	0.322353	0.747185	NA
AK021521	chr2	-	56990478	56992756	2279	0	NA	NA	NA	NA	NA
AK021523	chr7	-	44442714	44444032	1319	0.654089	0.113892	0.104403	1.09089	0.275323	NA
AK021524	chr10	-	13647749	13649669	1921	11.6371	-0.21895	0.224877	-0.973646	0.330232	0.684262
AK021525	chr4	+	140544707	140546604	1898	6.72385	-0.321791	0.228015	-1.41127	0.158165	0.495876
AK021531	chr2	+	188977085	188978756	1672	0	NA	NA	NA	NA	NA
AK021535	chr15	-	96210523	96212623	2101	0	NA	NA	NA	NA	NA
AK021538	chr11	-	11971048	11973653	2606	0.634873	0.000287354	0.0888186	0.0032353	0.997419	NA
AK021540	chr4	-	8355310	8357376	2067	6.86306	-0.407255	0.229939	-1.77115	0.0765364	0.351965
AK021541	chr17	-	73459715	73461750	2036	0	NA	NA	NA	NA	NA
AK021548	chr4	-	105365078	105366639	1562	0.102108	-0.0232505	0.048589	-0.478514	0.632284	NA
AK021551	chr1	+	101082454	101087261	1531	49.8556	-0.0274762	0.192492	-0.14274	0.886496	0.965393
AK021554	chr12	-	116160772	116162620	1849	0.121138	-0.0244181	0.0494142	-0.494151	0.621199	NA
AK021555	chr2	-	89573926	89575473	1548	0	NA	NA	NA	NA	NA
AK021556	chr9	-	98787389	98789049	1661	3.93504	-0.355732	0.207484	-1.7145	0.0864362	NA
AK021558	chr6	+	151391810	151394146	2337	16.1881	-0.202378	0.231634	-0.873697	0.382283	0.724117
AK021561	chr1	-	204143241	204145197	1957	0.417525	-0.0772443	0.085981	-0.898388	0.368979	NA
AK021565	chr17	+	75603535	75605436	1902	0.56333	0.0247337	0.105645	0.234122	0.814891	NA
AK021566	chr11	-	71903664	71906506	2843	2.18941	0.0310948	0.167678	0.185444	0.852881	NA
AK021569	chr12	+	14467616	14469362	1747	0.444102	0.0961857	0.0867903	1.10825	0.267752	NA
AK021571	chr3	-	197952512	197955055	2544	1736.15	0.00901245	0.140228	0.06427	0.948755	0.984371
AK021572	chr2	-	37320450	37321995	1546	3.30456	-0.0954241	0.190921	-0.499808	0.61721	NA
AK021573	chr14	-	91501895	91504176	1611	0.457714	-0.0198198	0.0827096	-0.239631	0.810616	NA
AK021574	chr3	+	72927269	72928800	1532	0.444102	0.0961857	0.0867903	1.10825	0.267752	NA
AK021579	chr12	-	99203322	99204756	1435	0	NA	NA	NA	NA	NA
AK021581	chr6	+	154841026	154842205	1180	8.638	-0.385632	0.232159	-1.66107	0.0966991	0.392758
AK021584	chr2	+	36764294	36765873	1580	0.865238	-0.04447	0.127505	-0.348772	0.727261	NA
AK021589	chr1	-	19297226	19300199	2392	84.8382	-0.166472	0.16537	-1.00666	0.314097	0.669284
AK021590	chr8	+	58101412	58103002	1591	1.09661	0.147583	0.13238	1.11484	0.264918	NA
AK021592	chr19	-	32949404	32951024	1621	0.228663	0.0789529	0.0626013	1.2612	0.207236	NA
AK021593	chr4	-	100433554	100435864	2311	0	NA	NA	NA	NA	NA
AK021594	chr17	+	17181504	17183257	1754	44.4059	-0.143057	0.233009	-0.613953	0.539246	0.824494
AK021598	chr9	+	134798900	134800749	1850	0	NA	NA	NA	NA	NA
AK021603	chr4	-	53087678	53089375	1698	0.437761	0.0321928	0.0822022	0.391629	0.695332	NA
AK021606	chr3	+	30697661	30699345	1685	0	NA	NA	NA	NA	NA
AK021610	chr12	-	11006391	11007964	1574	1.6253	-0.029184	0.133613	-0.218422	0.8271	NA
AK021610	chrALTS_NW_003571050	-	205097	206670	1574	0	NA	NA	NA	NA	NA
AK021611	chr18	-	46785901	46789297	3397	1.5615	-0.163005	0.154599	-1.05437	0.291713	NA
AK021614	chr19	-	48198107	48199720	1614	2.45265	-0.193744	0.183007	-1.05867	0.289752	NA
AK021617	chr6	+	107612204	107614238	2035	0.102108	-0.0232505	0.048589	-0.478514	0.632284	NA
AK021618	chrX	-	23091918	23094185	2268	0.0945064	-0.0227311	0.0483373	-0.470259	0.63817	NA
AK021625	chr6	+	49485767	49487153	1387	3.26934	0.00356476	0.206431	0.0172685	0.986222	NA
AK021630	chr13	-	98841639	98844354	2716	3.32111	-0.090149	0.189277	-0.476282	0.633873	NA
AK021633	chr3	-	73397143	73398814	1474	0.674783	-0.130347	0.109386	-1.19162	0.233409	NA
AK021634	chr4	-	57100089	57103482	3394	0.56333	0.0247337	0.105645	0.234122	0.814891	NA
AK021635	chr19	+	8308666	8310853	2188	20.9275	-0.339002	0.232265	-1.45955	0.144414	0.476764
AK021637	chr19	-	49307067	49308645	1579	2.74602	0.0246377	0.143646	0.171516	0.863818	NA
AK021638	chr13	-	37574736	37577585	2850	0	NA	NA	NA	NA	NA
AK021640	chr1	+	243287417	243289006	1590	1.93021	-0.174741	0.169504	-1.0309	0.302589	NA
AK021640	chrALTS_NT_187519	+	299525	301114	1590	0	NA	NA	NA	NA	NA
AK021642	chr12	+	82704039	82706323	2285	0.870994	0.0189166	0.125423	0.150822	0.880116	NA
AK021644	chr9	-	14247951	14250608	2658	0.222322	0.0154368	0.0582852	0.264849	0.791126	NA
AK021648	chr1	+	173767471	173769780	2310	2.12413	0.036198	0.164845	0.219589	0.826191	NA
AK021651	chr19	+	43971220	43972941	1722	13.9893	-0.0608818	0.234215	-0.25994	0.79491	0.930529
AK021652	chr4	+	168885574	168887127	1554	0.225172	0.0152154	0.0585052	0.260069	0.794811	NA
AK021654	chr4	-	141014943	141016678	1736	0.102108	-0.0232505	0.048589	-0.478514	0.632284	NA
AK021662	chr21	+	31992705	31995158	2454	4.13107	0.0107355	0.199895	0.0537057	0.95717	NA
AK021665	chr3	+	172224729	172226305	1577	0.354417	-0.0505942	0.0703036	-0.719653	0.471739	NA
AK021666	chr1	-	751807	753509	1703	0.102108	-0.0232505	0.048589	-0.478514	0.632284	NA
AK021668	chr1	-	93338026	93339939	1914	19.0435	-0.0825166	0.228488	-0.361143	0.717993	0.900169
AK021669	chr8	-	130100347	130102301	1955	1.67601	0.214023	0.155826	1.37347	0.169606	NA
AK021674	chr1	+	61253202	61255153	1952	0.105949	0.0472169	0.0487837	0.967883	0.333103	NA
AK021675	chrALTS_NT_187663	+	1045895	1048411	2517	0	NA	NA	NA	NA	NA
AK021677	chr3	+	136887564	136961862	1194	0	NA	NA	NA	NA	NA
AK021679	chr2	+	73469525	73471493	1969	0.116373	-0.0241783	0.0491771	-0.491659	0.622961	NA
AK021682	chr1	-	40298549	40300029	1481	1.09482	-0.0188457	0.140815	-0.133832	0.893535	NA
AK021686	chr2	-	20345104	20347345	2242	0.763799	0.0851107	0.106596	0.798439	0.424616	NA
AK021687	chr5	-	54286884	54289005	2122	0.331812	-0.00131839	0.075787	-0.017396	0.986121	NA
AK021698	chr20	+	2975774	2977291	1518	0.10949	-0.0237585	0.0488693	-0.486163	0.626852	NA
AK021700	chr13	+	45384131	45386993	2094	18.8774	0.280428	0.232963	1.20374	0.228688	0.58069
AK021706	chr2	+	205559404	205563651	4248	1.2612	0.133596	0.139847	0.955301	0.339425	NA
AK021708	chr3	-	73493003	73494763	1761	0.105949	0.0472169	0.0487837	0.967883	0.333103	NA
AK021709	chr10	+	51325451	51327416	1966	0	NA	NA	NA	NA	NA
AK021711	chr14	+	63296297	63297416	1120	10.6382	-0.164434	0.23459	-0.700943	0.483338	0.790959
AK021712	chr14	-	49811442	49813602	2161	1.34866	-0.117386	0.142026	-0.826508	0.408516	NA
AK021714	chr5	+	6728857	6730755	1899	8.78788	-0.0420781	0.203609	-0.206662	0.836274	0.946626
AK021720	chr11	+	120217481	120218523	1012	5.00539	-0.0874855	0.175612	-0.498174	0.618362	0.862039
AK021723	chr3	-	105780681	105784171	2358	0	NA	NA	NA	NA	NA
AK021724	chr14	+	66974279	66975716	1438	0.105949	0.0472169	0.0487837	0.967883	0.333103	NA
AK021726	chr15	+	62494120	62495634	1515	0.215439	0.0161453	0.0577459	0.279591	0.779791	NA
AK021730	chr1	+	76929591	76931891	2301	0	NA	NA	NA	NA	NA
AK021731	chr17	+	30711663	30713439	1777	2.02088	0.0789328	0.147021	0.536883	0.591349	NA
AK021733	chr7	-	47338527	47340130	1604	1.33868	-0.108898	0.143284	-0.760014	0.447246	NA
AK021740	chr13	+	30631825	30633784	788	0.105949	0.0472169	0.0487837	0.967883	0.333103	NA
AK021743	chr6	-	16689536	16691446	1911	0.227087	0.0149681	0.0586496	0.255213	0.798559	NA
AK021744	chr12	+	105015893	105017624	1732	27.5241	0.0760413	0.223118	0.340811	0.733246	0.906157
AK021745	chr8	+	47676336	47678038	1703	0.116373	-0.0241783	0.0491771	-0.491659	0.622961	NA
AK021748	chr7	+	66363084	66365146	1906	0.750125	-0.04769	0.0934142	-0.510523	0.609685	NA
AK021749	chr10	+	113087344	113088939	1596	0.324928	-0.000572489	0.0649597	-0.00881299	0.992968	NA
AK021753	chr11	+	43457672	43461390	3719	7.20738	-0.1133	0.215279	-0.526296	0.598683	0.854124
AK021754	chr3	+	175807787	175809510	1724	0	NA	NA	NA	NA	NA
AK021760	chr10	+	58526098	58539532	2167	0.119022	-0.0243128	0.0493102	-0.493058	0.621972	NA
AK021763	chr18	+	8628932	8632282	2090	9.45051	-0.550815	0.221229	-2.4898	0.0127815	0.132549
AK021764	chr4	-	36743271	36745102	1832	0	NA	NA	NA	NA	NA
AK021766	chr16	-	79675685	79677715	2031	0.222322	0.0154368	0.0582852	0.264849	0.791126	NA
AK021771	chr10	+	46792242	46793924	1683	1.65565	-0.225859	0.153031	-1.4759	0.139969	NA
AK021773	chr15	-	64953879	64956157	1833	17.8404	-0.512598	0.233602	-2.19432	0.0282122	0.211547
AK021777	chr5	+	154390835	154394318	3484	4.20877	-0.0226817	0.209534	-0.108248	0.913799	0.97435
AK021781	chr10	+	27506622	27508018	1397	0.116373	-0.0241783	0.0491771	-0.491659	0.622961	NA
AK021797	chr1	+	121229634	121231189	1556	0	NA	NA	NA	NA	NA
AK021798	chr8	+	58097542	58099354	1813	1.15835	0.198766	0.130594	1.52201	0.128006	NA
AK021801	chr10	+	58712506	58714871	2366	0	NA	NA	NA	NA	NA
AK021804	chr11	-	122095900	122098353	2454	21.8301	0.154881	0.223851	0.691895	0.489003	0.794569
AK021812	chr5	+	87380804	87383102	2299	34.6344	-0.269974	0.234156	-1.15297	0.248924	0.601337
AK021817	chr17	-	61386814	61388483	1670	0.854393	0.0147747	0.107645	0.137254	0.89083	NA
AK021819	chr15	-	77063397	77064910	1514	10.5109	-0.133341	0.218847	-0.609288	0.542334	0.827039
AK021821	chr9	-	71707353	71708851	1499	0.208057	0.0169496	0.0571492	0.296585	0.766783	NA
AK021822	chr3	-	9172112	9174088	1977	0.105949	0.0472169	0.0487837	0.967883	0.333103	NA
AK021824	chr16	+	22043469	22045184	1716	0.211898	0.0620196	0.0555801	1.11586	0.264482	NA
AK021831	chr6	-	99458964	99460164	1201	7.62364	0.0683075	0.229089	0.298169	0.765574	0.919691
AK021834	chr6	+	163464218	163466127	1910	0.228512	-0.0369122	0.0604091	-0.611036	0.541176	NA
AK021836	chr3	+	111097468	111098928	1461	0	NA	NA	NA	NA	NA
AK021839	chr7	+	94659308	94660769	1462	5.77211	-0.275727	0.209838	-1.314	0.188847	0.534731
AK021840	chr6	+	37271764	37273183	1420	0	NA	NA	NA	NA	NA
AK021843	chr7	+	130554155	130555136	982	94.7279	0.300067	0.153757	1.95156	0.0509907	0.289026
AK021848	chr6	+	89832425	89834080	1656	1.9108	-0.0449663	0.173548	-0.259101	0.795557	NA
AK021851	chr22	-	18361819	18363376	1558	0	NA	NA	NA	NA	NA
AK021853	chr4	+	153326003	153326979	977	2.17714	-0.0668017	0.150261	-0.444572	0.656629	NA
AK021856	chr19	-	16636715	16638091	1377	251.003	0.0450102	0.212661	0.211652	0.832379	0.945227
AK021859	chr6	-	131045965	131047356	1392	0.10949	-0.0237585	0.0488693	-0.486163	0.626852	NA
AK021866	chr3	+	101694131	101695715	1585	8.44002	-0.344407	0.224395	-1.53482	0.124827	0.444048
AK021875	chr12	+	82710157	82713315	3159	3.38778	0.0866624	0.174986	0.495253	0.620422	NA
AK021877	chr4	+	153817651	153819735	2085	0.122715	0.0490548	0.0495803	0.9894	0.322467	NA
AK021880	chr6	+	163510522	163511978	1457	0.105949	0.0472169	0.0487837	0.967883	0.333103	NA
AK021885	chr9	-	39454444	39455675	1232	0.434121	-0.0219838	0.0914183	-0.240475	0.809962	NA
AK021887	chr15	+	38332806	38334145	1340	6.09925	-0.183451	0.20952	-0.875579	0.381259	0.723428
AK021889	chr3	-	139608564	139610533	1970	0.43422	0.0665447	0.0738034	0.901648	0.367244	NA
AK021891	chr17	-	47384786	47386442	1657	4.26163	-0.17068	0.203205	-0.839941	0.400942	0.739467
AK021893	chrUN_NT_167218	+	102520	104425	1906	0	NA	NA	NA	NA	NA
AK021895	chr9	+	124658412	124660648	2237	4.69918	0.237628	0.221978	1.07051	0.284392	0.638497
AK021897	chr14	-	50175451	50177470	2020	1.93484	-0.264224	0.160149	-1.64986	0.0989711	NA
AK021903	chr8	-	67128	70701	3574	0	NA	NA	NA	NA	NA
AK021906	chr15	+	75927301	75929309	2009	1.45068	0.135344	0.143416	0.943718	0.345314	NA
AK021907	chr20	-	2650935	2652978	2044	82.0213	-0.0989517	0.154532	-0.640331	0.521957	0.814685
AK021909	chr20	+	47135277	47136741	1465	0.105949	0.0472169	0.0487837	0.967883	0.333103	NA
AK021911	chr2	+	85926956	85929567	2612	0.232204	0.0194515	0.0591206	0.329013	0.742146	NA
AK021913	chr9	-	2680489	2681854	1366	0.552941	-0.0483272	0.105927	-0.456233	0.648223	NA
AK021914	chr9	-	117198066	117199642	1577	0.105949	0.0472169	0.0487837	0.967883	0.333103	NA
AK021917	chr1	+	61099807	61101395	1589	0.899909	0.0184979	0.119615	0.154646	0.877101	NA
AK021921	chr9	-	98331422	98333626	2205	0	NA	NA	NA	NA	NA
AK021924	chr1	+	155869774	155872096	2323	1.70855	-0.117456	0.155022	-0.757675	0.448646	NA
AK021930	chr3	+	193671141	193672868	1728	1.39461	0.0353555	0.138361	0.255531	0.798313	NA
AK021932	chr5	+	15675884	15677491	1608	0	NA	NA	NA	NA	NA
AK021933	chrUN_NT_113901	-	29246	31787	2542	0	NA	NA	NA	NA	NA
AK021935	chr1	-	19359233	19361664	2432	1.75001	-0.135452	0.165731	-0.817302	0.413756	NA
AK021940	chr15	-	61013803	61015452	1650	0	NA	NA	NA	NA	NA
AK021942	chr11	+	125406155	125407747	1593	2.58421	0.00284704	0.186663	0.0152523	0.987831	NA
AK021948	chr1	-	57000062	57001444	1383	0	NA	NA	NA	NA	NA
AK021952	chr1	+	120932232	120933744	1513	0	NA	NA	NA	NA	NA
AK021954	chr7	-	108300190	108302063	1874	0	NA	NA	NA	NA	NA
AK021959	chr5	+	73924541	73927195	2655	0.884028	0.0144854	0.117497	0.123283	0.901883	NA
AK021960	chr1	+	110676901	110678521	1621	0.0945064	-0.0227311	0.0483373	-0.470259	0.63817	NA
AK021962	chr2	+	169703088	169704786	1699	43.0635	-0.239485	0.216051	-1.10846	0.267661	0.620911
AK021963	chr13	-	98457486	98459067	1582	3.48146	-0.149347	0.21004	-0.711038	0.47706	NA
AK021964	chr2	-	40309523	40311727	2205	0	NA	NA	NA	NA	NA
AK021967	chr2	+	32563328	32566411	3084	0.570546	0.011008	0.0869863	0.126549	0.899297	NA
AK021968	chr3	+	152369230	152373341	4112	0.224971	0.0151741	0.0584886	0.259437	0.795298	NA
AK021969	chr7	-	6407162	6408707	1546	1.95252	0.00180596	0.168936	0.0106902	0.991471	NA
AK021971	chr9	-	36359752	36362003	2252	0.656242	-0.00177504	0.101277	-0.0175267	0.986016	NA
AK021972	chr14	+	41835138	41837194	2057	0	NA	NA	NA	NA	NA
AK021975	chr12	-	111618304	111714671	2843	56.119	0.12146	0.186556	0.651065	0.515005	0.810642
AK021977	chr13	-	39525884	39527704	1821	0	NA	NA	NA	NA	NA
AK021981	chr13	-	41057170	41058651	1482	0	NA	NA	NA	NA	NA
AK021982	chr18	-	49192123	49194210	2088	0	NA	NA	NA	NA	NA
AK021983	chr8	+	130143412	130145553	2142	0.237511	-0.0378138	0.0611195	-0.618686	0.536123	NA
AK021985	chr5	+	15642861	15644304	1444	0	NA	NA	NA	NA	NA
AK021986	chr4	+	119042024	119043937	1914	0	NA	NA	NA	NA	NA
AK021987	chr15	-	64588273	64594631	1354	0	NA	NA	NA	NA	NA
AK021988	chr1	-	173614800	173616378	1579	0.105949	0.0472169	0.0487837	0.967883	0.333103	NA
AK021989	chr1	-	41136796	41138667	1872	0.119022	-0.0243128	0.0493102	-0.493058	0.621972	NA
AK021990	chr1	+	10738928	10740960	2033	0	NA	NA	NA	NA	NA
AK021991	chr3	+	29376574	29378487	1914	4.3679	-0.261916	0.213666	-1.22582	0.220267	0.572098
AK021992	chr9	+	116919643	116921586	1944	0.454526	0.0442518	0.0925188	0.478301	0.632436	NA
AK021998	chr1	-	88488641	88490917	2277	0	NA	NA	NA	NA	NA
AK022000	chr3	-	117992497	117994310	1814	0.10949	-0.0237585	0.0488693	-0.486163	0.626852	NA
AK022003	chr17	-	35824256	35825964	1709	27.0228	-0.351084	0.23393	-1.50081	0.133406	0.459223
AK022003	chrALTS_NT_187614	-	58788	60496	1709	0	NA	NA	NA	NA	NA
AK022004	chr8	+	130108775	130111210	2436	2.63741	0.286268	0.192754	1.48514	0.137506	NA
AK022006	chr5	-	179844606	179846228	1623	4.12537	-0.179817	0.214992	-0.83639	0.402935	NA
AK022009	chr3	-	142462487	142464141	1655	0.747646	-0.145642	0.11492	-1.26733	0.205037	NA
AK022010	chr9	+	100157697	100160954	3258	1.01116	0.0381754	0.107886	0.353851	0.723451	NA
AK022012	chr2	+	202471737	202473759	1665	1.73621	-0.147756	0.167225	-0.883578	0.376924	NA
AK022013	chr2	+	100876065	100877445	1381	0.347534	-0.0500522	0.0699423	-0.715622	0.474225	NA
AK022015	chr14	-	81500512	81501781	1270	0.242276	-0.0319484	0.0562978	-0.56749	0.570381	NA
AK022016	chr15	-	59243116	59245718	2603	0	NA	NA	NA	NA	NA
AK022017	chr3	-	114631411	114632730	1320	0	NA	NA	NA	NA	NA
AK022020	chr7	+	101094047	101096302	2256	169.268	-0.114097	0.159616	-0.714824	0.474718	0.785452
AK022022	chr5	+	171069663	171071653	1991	0.582037	-0.0249023	0.074548	-0.334044	0.738346	NA
AK022024	chr4	+	182531024	182533538	2515	0	NA	NA	NA	NA	NA
AK022026	chr5	+	155881333	155883793	2461	0.119022	-0.0243128	0.0493102	-0.493058	0.621972	NA
AK022028	chr1	-	154216968	154219451	2484	17.5506	-0.0929014	0.234357	-0.39641	0.691803	0.889632
AK022031	chr11	+	22763591	22765776	2186	0	NA	NA	NA	NA	NA
AK022033	chr9	-	111028633	111030987	2355	0.557912	-0.113489	0.102783	-1.10417	0.269521	NA
AK022034	chr2	+	26075715	26077977	2263	0.560475	0.0806244	0.0994467	0.81073	0.417521	NA
AK022035	chr1	-	103071495	103073524	2030	4.71984	0.0497355	0.203219	0.244738	0.806659	0.934075
AK022037	chr15	-	36998262	37000035	1774	0.423495	0.033939	0.0817068	0.415375	0.677867	NA
AK022038	chr3	-	130086862	130089486	2625	7.40809	0.292347	0.232138	1.25937	0.207898	0.556368
AK022039	chr2	-	38997688	39001246	3559	1.19506	0.023978	0.145399	0.164912	0.869013	NA
AK022040	chr2	+	110664573	110670256	2401	50.712	0.243797	0.197926	1.23176	0.21804	0.570033
AK022043	chr3	-	69343599	69346368	2770	0	NA	NA	NA	NA	NA
AK022044	chr3	+	61803793	61805530	1738	0	NA	NA	NA	NA	NA
AK022046	chr8	-	98669009	98672168	3160	0.211898	0.0620196	0.0555801	1.11586	0.264482	NA
AK022048	chr18	+	44891643	44894956	3314	0	NA	NA	NA	NA	NA
AK022049	chr10	+	28601709	28603933	2225	1.77894	-0.14555	0.164963	-0.882319	0.377604	NA
AK022050	chr19	-	8470581	8472191	1611	184.911	0.0198102	0.13393	0.147914	0.88241	0.964306
AK022051	chr15	+	25255579	25257027	1449	0	NA	NA	NA	NA	NA
AK022052	chr3	+	97453636	97455852	2217	0	NA	NA	NA	NA	NA
AK022053	chr11	-	95877364	95879856	2493	0.33255	-0.0488301	0.0691196	-0.706458	0.479903	NA
AK022054	chr11	-	34277822	34279428	1607	0.228663	0.0789529	0.0626013	1.2612	0.207236	NA
AK022056	chr5	+	177889931	177892555	2625	0	NA	NA	NA	NA	NA
AK022056	chrALTS_NT_187546	+	24467	27091	2625	0	NA	NA	NA	NA	NA
AK022056	chrALTS_NT_187652	+	24467	27091	2625	0	NA	NA	NA	NA	NA
AK022058	chr18	+	8014417	8017582	3166	0	NA	NA	NA	NA	NA
AK022061	chr9	-	19228904	19230328	1425	0.871226	-0.100016	0.12085	-0.827608	0.407892	NA
AK022063	chr5	+	3609745	3611939	2195	5.02037	-0.104951	0.218056	-0.481304	0.6303	0.866962
AK022064	chr3	-	65910876	65912972	2097	0	NA	NA	NA	NA	NA
AK022065	chr3	+	19963774	19965419	1646	0	NA	NA	NA	NA	NA
AK022067	chr10	-	24258802	24261514	2713	0.211598	-0.0351477	0.0589909	-0.595815	0.551299	NA
AK022068	chr20	+	15027718	15030080	2363	0.122715	0.0490548	0.0495803	0.9894	0.322467	NA
AK022069	chr10	-	79792162	79794562	2401	1.40736	0.114383	0.161364	0.708848	0.478419	NA
AK022072	chr1	+	164828436	164829952	1517	0	NA	NA	NA	NA	NA
AK022073	chr5	-	77997974	77999845	1872	2.52703	0.0746971	0.186769	0.399943	0.689199	NA
AK022076	chr1	-	175976297	175979329	3033	0.442192	0.0460422	0.0921042	0.499892	0.617151	NA
AK022078	chr7	-	1822459	1824597	2139	0.78991	-0.0215434	0.12288	-0.175321	0.860828	NA
AK022079	chr6	+	87382899	87385869	2971	1.91937	-0.0866501	0.15756	-0.549951	0.582353	NA
AK022080	chr7	-	145938	147592	1655	48.6735	-0.150361	0.180959	-0.830911	0.406024	0.742994
AK022080	chrALTS_NT_187558	-	101738	103392	1655	0	NA	NA	NA	NA	NA
AK022080	chrALTS_NT_187653	-	138259	139913	1655	0	NA	NA	NA	NA	NA
AK022082	chr8	+	10417248	10418815	1568	1.57059	0.0405252	0.127446	0.317979	0.750501	NA
AK022083	chr12	-	122886588	122888720	2133	2.74085	-0.0440662	0.170813	-0.257979	0.796423	NA
AK022084	chr2	-	51017352	51020045	2694	0	NA	NA	NA	NA	NA
AK022085	chr8	+	15776023	15778099	2077	0	NA	NA	NA	NA	NA
AK022086	chr4	-	73251537	73253208	1672	0.448185	-0.0189859	0.0823744	-0.230484	0.817716	NA
AK022088	chr4	-	139413805	139415759	1955	1.64385	-0.0600057	0.157591	-0.380768	0.703376	NA
AK022092	chr10	+	129793765	129795917	2153	1.07152	-0.140697	0.135902	-1.03529	0.300534	NA
AK022093	chr1	+	164734789	164736547	1759	0	NA	NA	NA	NA	NA
AK022094	chr8	+	125254267	125256281	2015	2.76768	0.108682	0.155154	0.700477	0.48363	NA
AK022095	chr9	-	14097894	14099638	1745	1.22824	-0.0428098	0.138556	-0.30897	0.757344	NA
AK022098	chr13	-	73927762	73929316	1555	0.211898	0.0620196	0.0555801	1.11586	0.264482	NA
AK022099	chr2	-	39040030	39042026	1997	1.16018	-0.0357306	0.136511	-0.261741	0.793521	NA
AK022101	chr8	+	17975857	17979133	3277	2.4588	0.260985	0.172534	1.51266	0.130366	NA
AK022102	chr9	-	119353856	119355746	1891	0	NA	NA	NA	NA	NA
AK022109	chr7	+	129751623	129754464	2842	3.67007	-0.153586	0.205251	-0.748282	0.45429	NA
AK022111	chr18	-	63277593	63279692	2100	0.901519	-0.0425848	0.127789	-0.333243	0.738951	NA
AK022112	chr10	+	65311772	65656075	2229	2.97197	0.0294336	0.172097	0.171029	0.864201	NA
AK022113	chr1	+	62732157	62734861	2705	0.121138	-0.0244181	0.0494142	-0.494151	0.621199	NA
AK022116	chr15	-	76206980	76210273	3294	1.47258	0.114676	0.161082	0.711909	0.476521	NA
AK022117	chr14	+	54704271	54706280	2010	1.41057	-0.0128684	0.156474	-0.0822401	0.934456	NA
AK022120	chr14	+	60097044	60098944	1901	4.83476	0.0929013	0.205321	0.452468	0.650932	0.873847
AK022121	chr11	-	96255891	96257730	1840	1.07214	0.0309027	0.122848	0.251552	0.801387	NA
AK022123	chr11	-	16448788	16450875	2088	0	NA	NA	NA	NA	NA
AK022125	chr3	+	64740531	64742579	2049	0	NA	NA	NA	NA	NA
AK022126	chr19	+	46946570	46949156	2587	2.74195	0.137092	0.169096	0.810735	0.417518	NA
AK022129	chr5	-	20105926	20107372	1447	0	NA	NA	NA	NA	NA
AK022132	chr2	+	241678462	241679971	1510	330.76	0.209641	0.145691	1.43894	0.150167	0.485974
AK022135	chr1	-	166073552	166076118	2567	0.467098	-0.0156368	0.0830083	-0.188376	0.850582	NA
AK022136	chr6	-	106323287	106324781	1495	0.224822	0.0202758	0.0585668	0.346199	0.729193	NA
AK022137	chr7	-	76036665	76038148	1484	1.25447	0.0750599	0.139607	0.537652	0.590817	NA
AK022139	chr6	-	128447644	128449301	1658	0.119022	-0.0243128	0.0493102	-0.493058	0.621972	NA
AK022139	chrALTS_NT_187556	-	796978	798635	1658	0	NA	NA	NA	NA	NA
AK022140	chr5	-	93860669	93863825	3157	2.32231	0.146648	0.159752	0.917972	0.358634	NA
AK022141	chr7	+	146148197	146149879	1683	0	NA	NA	NA	NA	NA
AK022148	chr1	+	51779141	51780960	1820	0.857117	0.0144199	0.107638	0.133966	0.893429	NA
AK022149	chr7	+	143840098	143841949	1852	0	NA	NA	NA	NA	NA
AK022150	chr18	-	61886014	61887678	1665	0.102108	-0.0232505	0.048589	-0.478514	0.632284	NA
AK022153	chr3	+	179175660	179178080	2421	0.570206	-0.028393	0.0867769	-0.327196	0.74352	NA
AK022154	chr1	+	86933487	86934928	1442	0.232204	0.0194515	0.0591206	0.329013	0.742146	NA
AK022155	chr3	-	98582511	98584330	1820	2.97176	-0.227557	0.197001	-1.15511	0.248047	NA
AK022157	chr1	+	61229818	61231872	2055	0	NA	NA	NA	NA	NA
AK022158	chr9	+	109894592	109896191	1600	0	NA	NA	NA	NA	NA
AK022159	chr3	+	23438674	23440786	2113	0.105949	0.0472169	0.0487837	0.967883	0.333103	NA
AK022162	chr2	+	216176430	216178087	1658	0.211898	0.0620196	0.0555801	1.11586	0.264482	NA
AK022163	chr3	+	662234	664429	2196	0	NA	NA	NA	NA	NA
AK022164	chr9	-	109042864	109044748	1885	2.48942	0.148921	0.175336	0.849349	0.395687	NA
AK022165	chr18	-	4161046	4162646	1601	0	NA	NA	NA	NA	NA
AK022167	chr14	+	65009671	65011431	1761	0.325354	-0.0482341	0.0687138	-0.701956	0.482706	NA
AK022168	chr10	+	51633019	51635285	2267	0	NA	NA	NA	NA	NA
AK022170	chr11	-	77748243	77750127	1885	0.238044	-0.0318303	0.0561972	-0.566404	0.571119	NA
AK022171	chr12	+	57537916	57540049	2134	27.4114	-0.268591	0.234007	-1.14779	0.251054	0.602893
AK022173	chr2	-	99643078	99645006	1929	0.217221	0.0211809	0.0579778	0.365327	0.714868	NA
AK022174	chr3	-	48396742	48398769	2028	7.25796	-0.335266	0.216789	-1.54651	0.121982	0.439304
AK022175	chr5	+	42817704	42819390	1687	0.353884	-0.0505525	0.0702759	-0.719343	0.471929	NA
AK022177	chr17	+	67955314	67957291	1978	0.434843	-0.0786141	0.0866889	-0.906854	0.364484	NA
AK022181	chr1	+	214299571	214301769	2199	0.670376	-0.0525585	0.103438	-0.508115	0.611373	NA
AK022183	chr5	+	179777512	179779191	1680	7.32681	-0.0682505	0.230131	-0.296573	0.766793	0.92014
AK022185	chr14	+	61516765	61518435	1671	0	NA	NA	NA	NA	NA
AK022186	chr4	+	4598928	4600756	1829	0.343661	-0.0024701	0.0763843	-0.0323378	0.974203	NA
AK022190	chr4	-	16637325	16639210	1886	0	NA	NA	NA	NA	NA
AK022191	chr6	-	1914158	1915891	1734	0	NA	NA	NA	NA	NA
AK022192	chr4	-	7997888	8000035	2148	0.439391	-0.0961503	0.095294	-1.00899	0.312981	NA
AK022193	chr3	-	114681178	114683090	1913	0	NA	NA	NA	NA	NA
AK022197	chr2	-	99896653	99899008	2356	0	NA	NA	NA	NA	NA
AK022199	chr13	+	50713618	50715340	1723	14.1721	0.10196	0.233662	0.436355	0.662579	0.877999
AK022202	chr3	+	9969973	9972462	2490	35.8224	0.233997	0.213386	1.09659	0.27282	0.626742
AK022204	chr8	-	102379051	102381033	1983	0.990702	-0.00322793	0.121463	-0.0265755	0.978798	NA
AK022205	chr5	-	58376517	58378198	1682	0	NA	NA	NA	NA	NA
AK022206	chr6	+	31819964	31821608	1645	0.702992	-0.0550504	0.103984	-0.529413	0.596519	NA
AK022206	chrALTS_NT_167245	+	3067743	3069387	1645	0	NA	NA	NA	NA	NA
AK022208	chr1	-	49547789	49549507	1719	0	NA	NA	NA	NA	NA
AK022210	chr1	-	111431046	111433068	2023	14.452	-0.191431	0.230892	-0.829091	0.407053	0.743093
AK022211	chr3	-	185788738	185790505	1768	0.218979	-0.0312668	0.0557145	-0.561196	0.574664	NA
AK022213	chr12	-	123401590	123403673	2084	4.19248	0.204352	0.204952	0.997072	0.31873	0.67346
AK022219	chr10	-	101629303	101631391	2089	0.211898	0.0620196	0.0555801	1.11586	0.264482	NA
AK022221	chr5	-	78617046	78618780	1735	0.222322	0.0154368	0.0582852	0.264849	0.791126	NA
AK022223	chr17	-	45025030	45027137	2108	5.6268	-0.00265275	0.220361	-0.0120382	0.990395	0.996892
AK022225	chr7	+	55973466	55993923	1862	6.45906	-0.126599	0.219825	-0.575906	0.564679	0.837842
AK022229	chr16	+	86595189	86597639	2451	0	NA	NA	NA	NA	NA
AK022231	chr2	-	190972747	190974638	1892	2.39199	-0.118033	0.178711	-0.660464	0.508956	NA
AK022232	chr1	+	66208121	66210595	2475	0.102108	-0.0232505	0.048589	-0.478514	0.632284	NA
AK022236	chr2	+	171545819	171548645	2827	0.517284	0.016694	0.0857023	0.19479	0.845557	NA
AK022239	chr19	+	45295310	45297048	1739	1.45811	-0.0207011	0.149363	-0.138596	0.889769	NA
AK022243	chr4	+	123713230	123715365	2136	0.429186	-0.0171981	0.0816811	-0.210552	0.833237	NA
AK022244	chr11	+	66538348	66540427	2080	100.3	-0.0333125	0.166137	-0.200513	0.84108	0.948874
AK022245	chr15	-	101349916	101351630	1715	0.971988	0.252893	0.131826	1.91838	0.0550628	NA
AK022246	chr15	-	76632955	76634467	1513	0.227087	0.0149681	0.0586496	0.255213	0.798559	NA
AK022247	chr17	+	77979638	77982503	2866	2.14065	-0.022984	0.168635	-0.136294	0.891589	NA
AK022249	chr2	-	99976814	99978641	1828	0	NA	NA	NA	NA	NA
AK022250	chr17	-	15523626	15524870	1245	0.340152	-0.0494578	0.0695435	-0.711177	0.476974	NA
AK022252	chr17	+	77428815	77430990	2176	1.6415	0.0655324	0.163691	0.400343	0.688904	NA
AK022256	chr2	-	131066179	131068004	1826	2.28717	2.25956e-05	0.171136	0.000132033	0.999895	NA
AK022258	chr3	-	73537805	73539841	2037	0.341344	-0.00230445	0.0762691	-0.0302147	0.975896	NA
AK022262	chr2	+	23654714	23656932	2219	0.448417	-0.0233686	0.0919277	-0.254206	0.799336	NA
AK022263	chr17	-	32654703	32658161	1955	0	NA	NA	NA	NA	NA
AK022264	chr3	-	24455136	24459434	1754	0.105949	0.0472169	0.0487837	0.967883	0.333103	NA
AK022265	chr10	-	34233040	34235196	2157	0	NA	NA	NA	NA	NA
AK022266	chr1	-	149385450	149387574	2125	0	NA	NA	NA	NA	NA
AK022268	chr3	-	177184701	177186230	1530	0.105949	0.0472169	0.0487837	0.967883	0.333103	NA
AK022271	chr7	+	66660060	66661298	1239	4.00788	-0.161538	0.207988	-0.77667	0.437353	NA
AK022272	chr2	+	45935677	45937718	2042	5.66935	0.157646	0.215578	0.731268	0.464615	0.780155
AK022274	chr20	+	3039244	3041459	1919	4.93218	-0.406683	0.209876	-1.93773	0.0526564	0.292415
AK022275	chr15	-	35327357	35329238	1882	0	NA	NA	NA	NA	NA
AK022276	chr15	+	66452436	66454883	1915	1.81552	0.127691	0.151269	0.844132	0.398596	NA
AK022281	chr11	+	129659522	129661358	1837	0	NA	NA	NA	NA	NA
AK022282	chr6	-	24261220	24263554	2335	0	NA	NA	NA	NA	NA
AK022286	chr9	+	4491767	4492795	1029	1.99753	-0.124718	0.172754	-0.721939	0.470332	NA
AK022288	chr15	+	64905338	64908031	2694	0.314408	0.0450527	0.0664312	0.678185	0.497655	NA
AK022294	chr17	+	77969725	77971867	2143	1.13584	-0.0811903	0.132387	-0.613278	0.539692	NA
AK022295	chr19	-	39821201	39823058	1858	9.62613	-0.315313	0.229162	-1.37594	0.16884	0.509521
AK022296	chr11	-	96099797	96102667	2871	0.228663	0.0789529	0.0626013	1.2612	0.207236	NA
AK022298	chr5	+	80754732	80756240	1509	0	NA	NA	NA	NA	NA
AK022299	chr19	-	27775757	27777635	1879	2.99504	0.00818119	0.202514	0.0403981	0.967776	NA
AK022301	chr1	+	113459230	113460812	1583	0	NA	NA	NA	NA	NA
AK022310	chr13	-	29579379	29582975	3597	0.447643	0.0360755	0.0826378	0.43655	0.662438	NA
AK022315	chr3	+	29653308	29655945	2638	0	NA	NA	NA	NA	NA
AK022320	chr3	+	64693430	64695205	1776	0	NA	NA	NA	NA	NA
AK022321	chr1	-	214398785	214400639	1855	0.105949	0.0472169	0.0487837	0.967883	0.333103	NA
AK022327	chr20	+	19549884	19551923	2040	0	NA	NA	NA	NA	NA
AK022329	chr19	+	36562238	36563422	1185	0	NA	NA	NA	NA	NA
AK022331	chr1	+	244697510	244699578	2069	2.54367	0.113075	0.179635	0.62947	0.529041	NA
AK022335	chr19	-	40064539	40066363	1825	2.17377	-0.208276	0.17548	-1.18689	0.235271	NA
AK022337	chr10	-	20912902	20918159	3134	0	NA	NA	NA	NA	NA
AK022338	chr6	+	158459732	158461411	1680	0.419954	0.0686333	0.0733562	0.935617	0.34947	NA
AK022343	chr8	-	90422345	90424140	1796	0	NA	NA	NA	NA	NA
AK022346	chr11	-	96277934	96280553	2620	1.82698	0.190243	0.119116	1.59713	NA	NA
AK022347	chr10	+	51233090	51234799	1710	0	NA	NA	NA	NA	NA
AK022350	chr15	-	63334274	63335856	1583	0.102108	-0.0232505	0.048589	-0.478514	0.632284	NA
AK022352	chr15	-	63879601	63881941	2341	0	NA	NA	NA	NA	NA
AK022353	chr5	+	37513281	37515019	1739	0.22113	-0.036148	0.0597997	-0.604484	0.545522	NA
AK022355	chr2	+	69230422	69232498	2077	0.462866	-0.0152679	0.0828644	-0.184252	0.853816	NA
AK022356	chr14	-	104988351	104990959	2609	67.3085	-0.139263	0.19455	-0.715819	0.474103	0.784991
AK022357	chr8	+	51900190	51902398	2209	2.05771	0.164103	0.158365	1.03623	0.300095	NA
AK022359	chr17	-	2431958	2433662	1705	0.67792	-0.00401796	0.110632	-0.0363184	0.971028	NA
AK022361	chr8	+	122811423	122813196	1774	1.57194	0.149395	0.124189	1.20297	0.228988	NA
AK022362	chr2	+	58501809	58503280	1391	0	NA	NA	NA	NA	NA
AK022363	chr3	+	13639221	13641089	1869	0	NA	NA	NA	NA	NA
AK022364	chr12	-	118175462	118176751	1290	0.324928	-0.000572489	0.0649597	-0.00881299	0.992968	NA
AK022367	chr5	+	112894933	112896531	1599	9.87567	0.0165225	0.2346	0.0704285	0.943853	0.982616
AK022368	chr13	+	52603298	52605588	2291	0	NA	NA	NA	NA	NA
AK022370	chr7	+	55085402	55087273	1872	0.102108	-0.0232505	0.048589	-0.478514	0.632284	NA
AK022371	chr9	-	92691909	92693716	1808	0	NA	NA	NA	NA	NA
AK022372	chr22	+	30052178	30053338	1161	0	NA	NA	NA	NA	NA
AK022374	chr10	+	102348551	102350350	1800	1.72063	0.0656602	0.141769	0.463149	0.643258	NA
AK022375	chr2	-	86499593	86502651	3059	318.763	-0.333663	0.148221	-2.25112	0.0243779	0.19362
AK022376	chr6	-	41965088	41966771	1684	0	NA	NA	NA	NA	NA
AK022378	chr1	+	212807892	212809684	1793	3.71682	-0.175253	0.208531	-0.840418	0.400674	NA
AK022379	chr15	+	44712777	44715179	2403	3.5608	-0.134154	0.206581	-0.649399	0.51608	NA
AK022381	chr18	+	62551203	62552505	1303	0.338153	0.0629275	0.0783105	0.803564	0.421649	NA
AK022383	chr4	-	185701790	185704004	2215	0	NA	NA	NA	NA	NA
AK022384	chr2	-	133006637	133008798	2162	0	NA	NA	NA	NA	NA
AK022385	chr15	-	59104637	59106350	1714	104	0.101527	0.162034	0.626575	0.530938	0.819266
AK022386	chr15	+	33356709	33358655	1947	0.105949	0.0472169	0.0487837	0.967883	0.333103	NA
AK022388	chr15	+	41782418	41784891	2474	7.26659	-0.0830929	0.220817	-0.376298	0.706696	0.896492
AK022390	chr20	+	52984061	52986237	2177	0.10949	-0.0237585	0.0488693	-0.486163	0.626852	NA
AK022391	chr7	-	122637209	122639105	1897	0	NA	NA	NA	NA	NA
AK022392	chr15	-	59304001	59307491	3491	0	NA	NA	NA	NA	NA
AK022398	chr9	+	602707	605300	2594	0.338153	0.0629275	0.0783105	0.803564	0.421649	NA
AK022404	chr1	-	8805869	8808313	2445	0.121138	-0.0244181	0.0494142	-0.494151	0.621199	NA
AK022410	chr2	-	20688854	20694623	5770	10.872	-0.205933	0.233493	-0.881963	0.377797	0.720594
AK022411	chr3	-	17195771	17199660	3890	0	NA	NA	NA	NA	NA
AK022413	chr6	-	107169194	107170820	1627	0.345037	0.0620461	0.0786613	0.788775	0.430243	NA
AK022415	chr9	+	113480099	113482046	1948	0.215439	0.0161453	0.0577459	0.279591	0.779791	NA
AK022420	chr2	+	9262016	9264190	2134	0	NA	NA	NA	NA	NA
AK022421	chr7	-	99167651	99170096	1671	0	NA	NA	NA	NA	NA
AK022422	chr1	+	235331188	235333067	1880	9.53213	-0.110371	0.234002	-0.471668	0.637164	0.869132
AK022423	chr14	-	95242277	95244527	2251	0.116373	-0.0241783	0.0491771	-0.491659	0.622961	NA
AK022424	chr2	-	196849456	196852163	2708	2.7584	0.194679	0.189264	1.02861	0.303662	NA
AK022427	chr5	-	83027962	83031105	2554	2.57556	0.15215	0.159846	0.951853	0.341171	NA
AK022428	chr15	-	20360177	20361796	1620	0	NA	NA	NA	NA	NA
AK022429	chr2	+	148058063	148060132	2070	0.620109	0.00201903	0.100638	0.0200624	0.983994	NA
AK022430	chr8	+	76785805	76787638	1834	0.772122	-0.0832392	0.115642	-0.719803	0.471646	NA
AK022434	chr8	-	124606190	124608280	2091	0.232204	0.0194515	0.0591206	0.329013	0.742146	NA
AK022438	chr3	-	185483732	185485644	1913	4.62494	-0.305081	0.204668	-1.49061	0.136063	0.46257
AK022441	chr15	+	71302771	71306307	3537	0	NA	NA	NA	NA	NA
AK022443	chr3	-	71151678	71153419	1742	0	NA	NA	NA	NA	NA
AK022455	chr3	-	170140612	170142170	1559	0.102108	-0.0232505	0.048589	-0.478514	0.632284	NA
AK022461	chr3	+	172172015	172173645	1631	0.119022	-0.0243128	0.0493102	-0.493058	0.621972	NA
AK022462	chr2	-	175056834	175058617	1784	0.457717	-0.0198386	0.0827084	-0.239861	0.810438	NA
AK022464	chr16	+	78803138	78804311	1174	0	NA	NA	NA	NA	NA
AK022467	chr16	+	69189380	69191221	1842	1.58039	-0.176534	0.159548	-1.10646	0.268526	NA
AK022473	chr16	+	53985752	53987582	1831	0.870488	-0.039593	0.119806	-0.330477	0.741039	NA
AK022474	chr19	+	53551749	53553292	1544	0.212099	0.0750748	0.0610765	1.22919	0.218999	NA
AK022479	chrX	-	7062911	7064528	1618	0.411335	-0.0154355	0.0809904	-0.190585	0.848851	NA
AK022482	chr1	-	10717401	10718868	1468	0	NA	NA	NA	NA	NA
AK022556	chr11	+	7667696	7670187	2492	7.79969	-0.175826	0.230104	-0.764118	0.444797	0.768478
AK022645	chr3	+	14678179	14680235	2057	25.2853	-0.44841	0.22864	-1.96121	0.0498547	0.286077
AK022686	chr6	+	131901965	131920565	2303	0	NA	NA	NA	NA	NA
AK022707	chr3	-	3842414	3844455	2042	14.5526	0.142495	0.234135	0.608603	0.542788	0.827226
AK022738	chr20	+	5996557	5998960	2404	133.102	0.0316669	0.16913	0.187234	0.851477	0.953927
AK022789	chr8	-	80039432	80041782	2351	25.5577	-0.212192	0.234686	-0.904155	0.365913	0.712546
AK022793	chr19	-	23399470	23416042	2121	22.7251	0.511409	0.234149	2.18412	0.0289536	0.214305
AK022801	chr2	+	42307363	42309242	1880	1.07204	-0.158739	0.140889	-1.1267	0.259871	NA
AK022803	chr11	-	113670537	113673208	2672	1.78788	0.0766889	0.15063	0.509119	0.610669	NA
AK022838	chr2	-	108504897	108507525	2629	5.2567	0.0314424	0.222082	0.14158	0.887412	0.965525
AK022839	chr7	+	27096429	27098957	2529	0.0945064	-0.0227311	0.0483373	-0.470259	0.63817	NA
AK022848	chr11	-	90194506	90198120	3615	93.4155	-0.530473	0.164992	-3.21515	0.00130375	0.0294898
AK022856	chr12	+	5315961	5319347	3387	0	NA	NA	NA	NA	NA
AK022892	chr22	-	49888443	49891419	2977	182.913	-0.197451	0.148264	-1.33175	0.182943	0.528003
AK022893	chr1	+	201023949	201027790	2497	5.91509	0.155324	0.190987	0.813269	0.416064	0.748576
AK022947	chr20	+	411908	413917	2010	7.26638	-0.317892	0.232189	-1.36911	0.170966	0.51242
AK022963	chr19	+	24043216	24045667	2452	1.93594	-0.043989	0.164695	-0.267094	0.789396	NA
AK022980	chr10	-	1053748	1056123	2376	23.4379	-0.385969	0.226596	-1.70334	0.0885053	0.378173
AK023038	chrX	+	49273054	49275766	2713	35.3827	-0.432841	0.228128	-1.89736	0.0577809	0.305905
AK023050	chr15	+	75678331	75680752	2422	8.04468	-0.121442	0.229308	-0.529604	0.596386	0.852781
AK023058	chr1	-	208085100	208087436	2337	0.320369	-0.0635427	0.0784413	-0.810068	0.417901	NA
AK023059	chr6	+	158611019	158613296	2278	63.4677	-0.365348	0.167142	-2.18586	0.0288261	0.214002
AK023061	chr12	-	34022281	34118065	2247	12.5121	-0.0211076	0.23419	-0.0901301	0.928184	0.978127
AK023073	chr7	+	69641675	69644499	2825	0	NA	NA	NA	NA	NA
AK023121	chr14	-	23005503	23008236	2734	10.6903	-0.145969	0.234475	-0.622536	0.533589	0.820884
AK023122	chr5	-	6019176	6022283	3108	0	NA	NA	NA	NA	NA
AK023163	chr3	-	14666914	14672655	2181	132.696	0.0880873	0.146239	0.60235	0.546941	0.82916
AK023174	chr1	+	182612387	182614505	2119	0	NA	NA	NA	NA	NA
AK023178	chr5	-	470510	473063	2554	614.797	-0.134212	0.0984853	-1.36276	0.172957	0.515298
AK023270	chr1	-	120157291	120159384	2094	1.31424	0.00661331	0.142879	0.0462859	0.963082	NA
AK023294	chr4	+	6869284	6870803	1520	10.0179	-0.397262	0.231652	-1.71491	0.0863615	0.372907
AK023296	chr2	+	216195737	216197448	1712	4.60966	0.0155866	0.197713	0.0788345	0.937164	0.981028
AK023299	chr12	+	32343391	32345276	1886	4.6028	0.0710219	0.198722	0.357394	0.720797	0.901701
AK023305	chr7	-	140337909	140340216	2182	8.37317	-0.143369	0.229833	-0.623795	0.532762	0.820006
AK023309	chr8	-	143854851	143857249	1722	0	NA	NA	NA	NA	NA
AK023316	chr22	-	30951824	30953774	1951	0.55788	-0.113492	0.102783	-1.10418	0.269514	NA
AK023326	chr17	-	43160290	43162389	2100	10.4227	-0.0872265	0.231473	-0.376832	0.706298	0.896302
AK023328	chr15	+	50367952	50369779	1828	143.574	-0.2135	0.221121	-0.965536	0.334276	0.688419
AK023336	chr18	-	57710013	57728701	1649	0.495417	0.014115	0.0725653	0.194515	0.845773	NA
AK023337	chr17	+	22285582	22288217	2636	0	NA	NA	NA	NA	NA
AK023338	chr8	-	42531315	42534417	3103	229.63	-0.0829565	0.131903	-0.628921	0.529401	0.818595
AK023343	chr14	-	21042082	21045938	2861	0	NA	NA	NA	NA	NA
AK023352	chr3	+	188729405	188732716	3312	0.119022	-0.0243128	0.0493102	-0.493058	0.621972	NA
AK023357	chr11	-	115200513	115202405	1893	0.44204	-0.0791572	0.0869679	-0.91019	0.362723	NA
AK023363	chr1	-	185292384	185294372	1989	6.06687	-0.349764	0.221262	-1.58077	0.113931	0.425462
AK023372	chr1	-	207420600	207422376	1777	0	NA	NA	NA	NA	NA
AK023375	chr2	+	66694876	66696819	1944	0.328472	0.0587597	0.0777196	0.756047	0.449621	NA
AK023380	chr12	+	25200405	25202063	1659	1.76003	-0.0159526	0.170594	-0.0935116	0.925497	NA
AK023382	chr1	+	56991350	57014516	1755	0	NA	NA	NA	NA	NA
AK023395	chr4	+	53412608	53414535	1928	1.56398	-0.0983098	0.155073	-0.633956	0.526109	NA
AK023404	chr15	-	59122549	59124406	1858	97.4221	-0.0134488	0.148241	-0.0907223	0.927713	0.978073
AK023407	chr7	-	5316297	5319287	2144	0.514142	-0.0295429	0.0865599	-0.341301	0.732877	NA
AK023427	chr7	+	131483418	131486258	2841	6.76867	0.0137857	0.210789	0.0654007	0.947855	0.983884
AK023437	chr7	+	95737514	95739861	2348	0	NA	NA	NA	NA	NA
AK023440	chr5	-	87231042	87232828	1787	0	NA	NA	NA	NA	NA
AK023447	chr9	-	106858756	106860647	1892	3.0018	-0.120073	0.195672	-0.613643	0.539451	NA
AK023464	chr12	+	46388856	46392126	3271	3.15067	-0.020146	0.194882	-0.103375	0.917665	NA
AK023473	chr5	+	124053036	124054307	1272	0	NA	NA	NA	NA	NA
AK023477	chr13	+	46577408	46579633	2226	0	NA	NA	NA	NA	NA
AK023482	chrX	-	65917626	65919990	2365	0	NA	NA	NA	NA	NA
AK023484	chr21	-	36793314	36795541	2228	0.767662	-0.0217859	0.115115	-0.189254	0.849894	NA
AK023485	chr12	-	124779134	124781896	2763	421.506	-0.279441	0.220552	-1.267	0.205154	0.553375
AK023486	chr11	-	103391214	103392851	1638	0	NA	NA	NA	NA	NA
AK023489	chr2	-	173900779	173902555	1777	17.9364	-0.34959	0.22664	-1.54249	0.122954	0.440737
AK023492	chr2	+	233201526	233203735	2210	0	NA	NA	NA	NA	NA
AK023494	chr10	-	14524483	14527860	3378	36.1623	-0.712507	0.20874	-3.41337	0.000641656	0.0178113
AK023502	chr16	+	82049709	82051736	2028	0	NA	NA	NA	NA	NA
AK023516	chr3	+	14464605	14466265	1661	0.211598	-0.0351477	0.0589909	-0.595815	0.551299	NA
AK023517	chr1	+	243482828	243485043	2216	0.460366	-0.0200703	0.0827997	-0.242396	0.808474	NA
AK023517	chrALTS_NT_187519	+	494936	497151	2216	0	NA	NA	NA	NA	NA
AK023519	chr4	+	89681505	89683937	2433	0	NA	NA	NA	NA	NA
AK023522	chr9	+	111796473	111798768	2296	0.554872	-0.0411246	0.0978422	-0.420315	0.674255	NA
AK023526	chr4	-	88771166	88773832	2667	3.42217	-0.14585	0.187079	-0.779618	0.435616	NA
AK023528	chrUN_NT_187498	+	113052	114771	1720	0	NA	NA	NA	NA	NA
AK023531	chr3	-	17463969	17466368	2400	29.2834	0.030309	0.217	0.139673	0.888919	0.965966
AK023538	chr7	-	96629344	96632321	2978	0.34631	-0.00273706	0.0765147	-0.0357716	0.971464	NA
AK023542	chr2	-	39421392	39423325	1934	0.430877	0.0242394	0.0707112	0.342794	0.731754	NA
AK023551	chr5	+	14231034	14233316	2283	0.102108	-0.0232505	0.048589	-0.478514	0.632284	NA
AK023556	chr6	+	129056531	129058730	2200	0	NA	NA	NA	NA	NA
AK023559	chr10	-	49518945	49521554	2610	10.3774	-0.0426872	0.234509	-0.182028	0.855561	0.955789
AK023563	chr7	-	35664605	35666345	1741	0.122715	0.0490548	0.0495803	0.9894	0.322467	NA
AK023565	chr7	+	55096246	55097992	1747	0.102108	-0.0232505	0.048589	-0.478514	0.632284	NA
AK023567	chr21	-	28544508	28546448	1941	0.0945064	-0.0227311	0.0483373	-0.470259	0.63817	NA
AK023571	chr15	-	51280140	51281951	1812	0.10615	0.0472428	0.0487902	0.968283	0.332903	NA
AK023572	chr2	+	46373436	46375178	1743	0.736981	-0.0152224	0.10367	-0.146835	0.883262	NA
AK023582	chr17	-	44019118	44021199	2082	15.7366	0.0402201	0.2347	0.171368	0.863934	0.957813
AK023590	chr20	+	13112490	13114689	2200	0.122715	0.0490548	0.0495803	0.9894	0.322467	NA
AK023595	chr16	+	3299661	3301405	1745	68.0678	0.0543852	0.168832	0.322126	0.747357	0.911273
AK023600	chr1	+	88815130	88817093	1964	1.5866	0.139456	0.145895	0.955868	0.339139	NA
AK023601	chr8	+	131997877	131999700	1824	2.0466	-0.157395	0.15863	-0.992215	0.321093	NA
AK023610	chr17	-	14295512	14297600	1885	0	NA	NA	NA	NA	NA
AK023616	chr13	+	46724976	46726862	1887	0	NA	NA	NA	NA	NA
AK023619	chr2	+	36436404	36438130	1727	0	NA	NA	NA	NA	NA
AK023629	chr6	+	2271814	2283774	1880	14.0728	0.0100121	0.234667	0.0426652	0.965968	0.989607
AK023632	chr2	-	63953151	63955525	2375	0	NA	NA	NA	NA	NA
AK023640	chr8	+	78728373	78729810	1438	0.743124	0.144021	0.108408	1.32851	0.184011	NA
AK023687	chr9	+	95071826	95073451	1626	1.47045	0.0888443	0.143851	0.617611	0.536831	NA
AK023690	chr9	+	88177695	88179713	1168	0	NA	NA	NA	NA	NA
AK023697	chr2	-	38121935	38123881	1947	0.227087	0.0149681	0.0586496	0.255213	0.798559	NA
AK023713	chr21	+	17932240	17934037	1798	0	NA	NA	NA	NA	NA
AK023733	chr11	-	96360372	96362475	2104	6.56155	-0.328296	0.210843	-1.55706	0.119456	0.434696
AK023736	chrX	+	91884957	91886970	2014	0	NA	NA	NA	NA	NA
AK023748	chr4	-	56662473	56665694	3222	0.0945064	-0.0227311	0.0483373	-0.470259	0.63817	NA
AK023753	chr5	+	168341690	168343816	2127	0.440409	0.0318911	0.0822936	0.387529	0.698365	NA
AK023756	chr19	+	38664570	38667706	3137	1.24209	0.112029	0.130103	0.861078	0.389195	NA
AK023757	chr5	-	178065361	178068159	2799	0	NA	NA	NA	NA	NA
AK023763	chr15	-	81752511	81756079	3569	0	NA	NA	NA	NA	NA
AK023764	chr2	-	201108716	201111369	2654	0.43642	-0.0128348	0.0819274	-0.156661	0.875512	NA
AK023769	chr19	+	57812978	57816208	3231	11.523	-0.123188	0.233803	-0.526887	0.598272	0.853912
AK023770	chr10	-	13695163	13700668	5506	1.23171	0.0789889	0.144352	0.547195	0.584245	NA
AK023771	chrALTS_NT_187571	+	117266	120607	3342	0	NA	NA	NA	NA	NA
AK023773	chr15	-	44679746	44684155	4410	0.32443	-0.000505594	0.0754028	-0.00670524	0.99465	NA
AK023773	chrALTS_NT_187605	-	3083	7492	4410	0	NA	NA	NA	NA	NA
AK023774	chr1	-	25332059	25335106	3048	0	NA	NA	NA	NA	NA
AK023781	chr1	-	201904224	201907339	3116	0.200455	0.0178308	0.0565127	0.315519	0.752368	NA
AK023783	chr5	+	139563983	139566867	2885	1.33969	-0.124261	0.148626	-0.836063	0.40312	NA
AK023800	chr19	+	16357660	16361258	3599	88.7656	-0.273283	0.2162	-1.26402	0.206221	0.554365
AK023811	chr10	-	70311247	70315719	4473	5.35538	-0.0144674	0.20775	-0.0696385	0.944481	0.982616
AK023812	chr2	-	217985085	217988836	3752	0	NA	NA	NA	NA	NA
AK023816	chr7	-	148873568	148878492	4925	1.10191	0.0204326	0.108398	0.188497	0.850487	NA
AK023818	chr10	-	103825782	103829860	4079	0.542817	0.086352	0.0791838	1.09053	0.275482	NA
AK023819	chr2	-	43004206	43008389	4184	0.302764	0.00196863	0.074216	0.0265256	0.978838	NA
AK023831	chr12	-	123087256	123092500	5245	0.798671	0.146246	0.111785	1.30827	0.190781	NA
AK023838	chr2	+	134433682	134439724	6043	4.11882	-0.183967	0.198963	-0.924626	0.35516	NA
AK023839	chr2	+	198014644	198019685	5042	0	NA	NA	NA	NA	NA
AK023852	chr8	+	133067618	133070001	2384	0	NA	NA	NA	NA	NA
AK023858	chr4	+	86988270	86990321	2052	5.87629	0.11073	0.22638	0.489132	0.624748	0.864658
AK023862	chr11	-	70770945	70773640	2696	0	NA	NA	NA	NA	NA
AK023864	chr1	-	41849713	41852068	2356	1.50053	-0.00792453	0.140685	-0.056328	0.955081	NA
AK023865	chr2	+	46013055	46016909	2275	0.917894	0.117346	0.110542	1.06155	0.28844	NA
AK023870	chrX	+	19094384	19096410	2027	0	NA	NA	NA	NA	NA
AK023872	chr20	+	17457628	17460263	2636	1.15112	-0.146208	0.114829	-1.27326	0.202924	NA
AK023878	chr7	+	154026944	154029845	2902	0.105949	0.0472169	0.0487837	0.967883	0.333103	NA
AK023882	chr7	-	55516964	55520190	3227	2.29043	-0.195186	0.188981	-1.03283	0.301683	NA
AK023883	chr1	-	54236134	54238885	2752	12.0152	-0.0994486	0.230969	-0.430571	0.66678	0.879936
AK023887	chr16	-	89397037	89399788	2752	1.6674	0.0462185	0.149891	0.308347	0.757818	NA
AK023891	chr19	+	13130556	13132408	1853	4.34237	-0.00537077	0.215476	-0.0249251	0.980115	0.994476
AK023895	chr2	-	96202666	96204391	1726	1.11372	0.124899	0.123966	1.00752	0.313686	NA
AK023898	chr6	-	37236674	37238724	2051	0.102108	-0.0232505	0.048589	-0.478514	0.632284	NA
AK023905	chr18	+	44736762	44738773	2012	0	NA	NA	NA	NA	NA
AK023906	chr11	-	85027203	85029197	1995	0	NA	NA	NA	NA	NA
AK023907	chr1	+	28480648	28483798	1944	0.993552	-0.00339445	0.131767	-0.0257609	0.979448	NA
AK023908	chr2	-	111234728	111236890	2163	2.33994	0.00542694	0.189817	0.0285904	0.977191	NA
AK023918	chr6	+	10531660	10533800	2141	0	NA	NA	NA	NA	NA
AK023928	chr17	-	78757007	78759220	2214	0.336243	0.00360191	0.0760315	0.0473738	0.962215	NA
AK023938	chr2	+	237739580	237741843	2264	0.869622	-0.0397354	0.127574	-0.31147	0.755443	NA
AK023939	chr17	-	43357520	43361361	3842	6.34918	-0.22367	0.228746	-0.977811	0.328168	0.681896
AK023940	chr2	+	46777785	46780245	2461	2.18267	-0.103246	0.184227	-0.560425	0.575189	NA
AK023942	chr2	+	205703165	205705183	2019	1.21979	-0.0296601	0.143369	-0.206879	0.836104	NA
AK023944	chr7	+	66657479	66659922	2444	10.7319	-0.0498523	0.228132	-0.218524	0.827021	0.943333
AK023947	chr4	-	16742048	16743967	1920	0	NA	NA	NA	NA	NA
AK023952	chr5	-	123017444	123019789	2346	2.48531	-0.260465	0.18386	-1.41665	0.156585	NA
AK023959	chr9	+	112472790	112475501	2712	66.7256	-0.0923455	0.169105	-0.546083	0.585009	0.847703
AK023967	chr7	-	47334626	47337099	2474	2.69342	0.0550827	0.183805	0.29968	0.764422	NA
AK024013	chr7	-	65703896	65705288	1393	0.434624	-0.0785931	0.0866783	-0.906722	0.364554	NA
AK024081	chr16	+	71925054	71926980	1494	8.85686	-0.477248	0.231268	-2.06361	0.0390546	0.251632
AK024082	chr17	+	62549726	62550916	1191	0.10615	0.0472428	0.0487902	0.968283	0.332903	NA
AK024090	chr17	+	76557769	76565347	4980	1355.12	-0.124006	0.0858112	-1.4451	0.14843	0.483554
AK024091	chr5	-	126772637	126773539	903	1.09107	-0.159499	0.140925	-1.13181	0.257715	NA
AK024092	chr15	+	92896107	92898084	1978	373.945	-0.0122066	0.1332	-0.0916408	0.926983	0.977647
AK024098	chr7	+	129193612	129196120	2065	3.5644	-0.0326867	0.191924	-0.170311	0.864766	NA
AK024099	chr13	-	39559914	39561453	1540	0.211898	0.0620196	0.0555801	1.11586	0.264482	NA
AK024101	chr14	-	67327503	67330021	2231	1.1403	-0.161349	0.140968	-1.14458	0.252383	NA
AK024106	chr8	-	115533463	115534860	1398	0.232746	-0.031679	0.0560681	-0.56501	0.572067	NA
AK024107	chr18	+	23805719	23807298	1580	0	NA	NA	NA	NA	NA
AK024108	chr2	-	70219759	70221569	1811	21.2973	0.104581	0.222539	0.469947	0.638393	0.869356
AK024118	chr18	-	63306858	63309668	2811	0.540572	-0.0398876	0.0974704	-0.409228	0.682372	NA
AK024119	chr19	+	42152569	42157523	1955	0	NA	NA	NA	NA	NA
AK024120	chr6	+	68856712	68858653	1942	0.121138	-0.0244181	0.0494142	-0.494151	0.621199	NA
AK024122	chr17	+	38444809	38447314	2368	0.105949	0.0472169	0.0487837	0.967883	0.333103	NA
AK024123	chr9	-	96607439	96609213	1775	0.693109	-0.0701198	0.1124	-0.623842	0.532731	NA
AK024125	chr14	-	65022515	65024118	1604	1.29681	-0.0563047	0.141113	-0.399004	0.68989	NA
AK024127	chr19	+	49095537	49096848	1312	0.812525	-0.143085	0.113968	-1.25548	0.209305	NA
AK024133	chr6	-	114294464	114298540	4077	0	NA	NA	NA	NA	NA
AK024139	chr1	+	64787837	64788939	1103	0	NA	NA	NA	NA	NA
AK024142	chr2	+	171773482	171775844	2101	1.10607	-0.160027	0.140947	-1.13537	0.256219	NA
AK024143	chr7	+	30384230	30387952	3723	0.764839	0.0357486	0.113554	0.314816	0.752901	NA
AK024147	chr11	+	67193024	67195369	2346	0.62041	0.0874267	0.0910215	0.960506	0.336801	NA
AK024150	chr10	-	103813334	103815085	1752	0	NA	NA	NA	NA	NA
AK024152	chr6	+	75650215	75652683	2370	0.227087	0.0149681	0.0586496	0.255213	0.798559	NA
AK024154	chr16	-	15076997	15079148	2152	1.21217	0.0249055	0.152682	0.16312	0.870424	NA
AK024156	chr10	-	47548319	47549112	794	0.435143	0.0325855	0.0821195	0.396806	0.691511	NA
AK024157	chr15	+	44565406	44567349	1944	51.797	-0.206113	0.179446	-1.14861	0.250719	0.60286
AK024158	chr1	-	112566316	112568310	1995	0.896718	0.0916576	0.129142	0.709745	0.477862	NA
AK024159	chr18	+	57689521	57691175	1655	0.330771	0.0639604	0.0779305	0.820736	0.411797	NA
AK024164	chr3	-	16473416	16475292	1877	0	NA	NA	NA	NA	NA
AK024170	chr3	-	65956763	65958275	1513	0	NA	NA	NA	NA	NA
AK024171	chr5	-	81400786	81403288	2503	0	NA	NA	NA	NA	NA
AK024173	chr10	-	73480670	73481890	1221	0.349649	-0.0662458	0.0800019	-0.828053	0.407641	NA
AK024178	chr17	+	46496181	46501299	1641	1.35924	0.0550102	0.14797	0.371766	0.710067	NA
AK024180	chr11	-	5669875	5671435	1561	2.2448	-0.195874	0.168538	-1.16219	0.245158	NA
AK024183	chr2	+	24717300	24719028	1729	0.208258	0.0169913	0.057167	0.297223	0.766297	NA
AK024184	chr18	-	738058	739662	1605	1.56979	-0.0936615	0.148216	-0.631927	0.527435	NA
AK024185	chr2	-	127267447	127269420	1974	6.07055	0.0507609	0.194492	0.260992	0.794098	0.930123
AK024187	chr1	+	36259871	36260821	951	0	NA	NA	NA	NA	NA
AK024188	chr2	+	23636354	23638085	1732	0	NA	NA	NA	NA	NA
AK024194	chr9	-	41354587	41356775	2189	1.35366	-0.170119	0.139117	-1.22285	0.221388	NA
AK024195	chr4	-	56996300	56998477	2178	0.694185	-0.000517237	0.100344	-0.00515462	0.995887	NA
AK024196	chr6	+	42789260	42791319	1731	8.77631	-0.28283	0.225944	-1.25177	0.210653	0.560097
AK024198	chr15	+	63544792	63546052	1261	0.339619	-0.0653412	0.079484	-0.822068	0.411038	NA
AK024203	chr2	-	135146223	135148148	1926	0.470787	-0.0812616	0.0880362	-0.923048	0.355982	NA
AK024205	chr12	-	10981392	10983204	1813	0.224822	0.0202758	0.0585668	0.346199	0.729193	NA
AK024205	chrALTS_NW_003571050	-	180098	181910	1813	0	NA	NA	NA	NA	NA
AK024206	chr1	-	156719767	156721041	1275	4.72158	-0.251035	0.218244	-1.15025	0.25004	0.602289
AK024207	chr5	+	116165461	116168158	2698	0.542817	0.086352	0.0791838	1.09053	0.275482	NA
AK024209	chrX	+	72212117	72214672	2556	1.5935	0.0863251	0.131191	0.658013	0.51053	NA
AK024210	chrALTS_NT_187660	+	4751294	4795467	1196	0	NA	NA	NA	NA	NA
AK024211	chr11	+	662129	664216	2088	2.75968	-0.0667566	0.181311	-0.368189	0.712732	NA
AK024213	chr5	+	140544270	140546675	2406	7.43356	-0.237042	0.224714	-1.05486	0.29149	0.64702
AK024214	chr1	-	8505555	8508449	2895	0.213528	-0.0353359	0.0591446	-0.597449	0.550208	NA
AK024225	chr9	-	40885562	40887731	2170	0.862886	-0.0443753	0.127479	-0.348098	0.727767	NA
AK024231	chr17	+	43946141	43947910	1770	0	NA	NA	NA	NA	NA
AK024234	chr2	+	42828683	42831042	2360	3.64983	0.0965794	0.20931	0.461418	0.644499	NA
AK024235	chr4	-	152775322	152778203	2882	13.1975	-0.506285	0.232357	-2.17891	0.0293381	0.21547
AK024236	chr3	-	58908701	58911509	2809	0	NA	NA	NA	NA	NA
AK024241	chr16	-	81310731	81313423	2693	1.66183	-0.210452	0.149658	-1.40622	0.159658	NA
AK024242	chr8	-	74816051	74866636	2737	0	NA	NA	NA	NA	NA
AK024250	chr19	-	9523224	9526626	2288	80.061	0.0094666	0.176097	0.0537579	0.957128	0.986871
AK024255	chr7	-	43628315	43630620	2306	106.183	-0.175708	0.164817	-1.06608	0.286388	0.640892
AK024262	chr12	+	62613824	62616912	3089	12.6908	-0.227658	0.232807	-0.977883	0.328132	0.681896
AK024272	chr8	+	33044850	33048463	3614	286.376	-0.30014	0.146556	-2.04795	0.0405649	0.256452
AK024306	chr6	+	34998358	35000246	1889	0.725749	0.00105853	0.0916117	0.0115546	0.990781	NA
AK024309	chr1	-	1107319	1110831	1689	3.96523	-0.0283901	0.202381	-0.14028	0.888438	NA
AK024315	chrX	-	49093548	49096760	2099	12.8413	-0.20496	0.234677	-0.873371	0.382461	0.724117
AK024321	chr7	+	55098056	55099825	1770	0.105949	0.0472169	0.0487837	0.967883	0.333103	NA
AK024333	chr10	-	114165979	114167822	1844	0	NA	NA	NA	NA	NA
AK024334	chr5	+	71576122	71578287	2166	23.6717	-0.0366517	0.229093	-0.159986	0.872892	0.961243
AK024334	chrALTS_NW_003315917	+	1574607	1576772	2166	0	NA	NA	NA	NA	NA
AK024334	chrALTS_NT_187651	+	1106097	1108262	2166	0	NA	NA	NA	NA	NA
AK024351	chr21	-	38485479	38487304	1826	0	NA	NA	NA	NA	NA
AK024355	chr1	+	119531894	119536238	4319	1.21361	0.151543	0.148938	1.01749	0.30892	NA
AK024366	chr8	-	133042710	133044975	2266	0.102108	-0.0232505	0.048589	-0.478514	0.632284	NA
AK024367	chr22	+	23863114	23866169	3056	0.200455	0.0178308	0.0565127	0.315519	0.752368	NA
AK024367	chrALTS_NT_187633	+	99476	102531	3056	0	NA	NA	NA	NA	NA
AK024375	chr3	+	43729068	43733440	4373	3.82165	-0.245243	0.210392	-1.16564	0.243758	NA
AK024380	chr5	+	134395740	134399728	3989	12.8821	0.070513	0.234629	0.30053	0.763773	0.918606
AK024382	chr1	-	25289838	25293540	3703	0.0945064	-0.0227311	0.0483373	-0.470259	0.63817	NA
AK024385	chr10	-	126368377	126373503	5127	0.10949	-0.0237585	0.0488693	-0.486163	0.626852	NA
AK024389	chr16	+	81567810	81573343	5534	0.321087	-0.0478781	0.06847	-0.699257	0.484392	NA
AK024405	chr7	-	5325754	5328915	3162	5.06636	-0.288807	0.203522	-1.41905	0.155884	0.492844
AK024406	chr10	-	13717637	13721808	4172	1.13179	0.0909436	0.127917	0.710955	0.477112	NA
AK024410	chr20	-	38410292	38412422	2131	14.7644	-0.418621	0.234708	-1.78358	0.0744918	0.346887
AK024411	chr18	-	48147634	48150864	2873	0	NA	NA	NA	NA	NA
AK024511	chr11	+	3745344	3746293	950	0.351226	0.00189787	0.0767717	0.024721	0.980278	NA
AK024516	chr9	+	15466902	15468140	1218	7.98211	-0.13035	0.226494	-0.57551	0.564947	0.83794
AK024517	chr1	-	97129070	97129779	710	0	NA	NA	NA	NA	NA
AK024518	chr8	-	67189322	67191168	1847	19.0958	-0.107176	0.226415	-0.47336	0.635956	0.868708
AK024520	chr2	-	4100046	4102036	1991	0	NA	NA	NA	NA	NA
AK024522	chr12	+	12899745	12901782	2038	0.228663	0.0789529	0.0626013	1.2612	0.207236	NA
AK024523	chr13	+	47208749	47210168	1420	0	NA	NA	NA	NA	NA
AK024525	chr12	+	101687614	101688968	1355	0	NA	NA	NA	NA	NA
AK024527	chr12	+	94654701	94656336	1636	0	NA	NA	NA	NA	NA
AK024528	chr11	-	57772097	57772694	598	0	NA	NA	NA	NA	NA
AK024532	chr11	-	39188711	39190460	1750	0	NA	NA	NA	NA	NA
AK024534	chr17	-	31562310	31564399	2090	0.105949	0.0472169	0.0487837	0.967883	0.333103	NA
AK024536	chr3	+	62650847	62652402	1556	0	NA	NA	NA	NA	NA
AK024541	chr1	+	167668999	167670373	1375	0	NA	NA	NA	NA	NA
AK024542	chr17	+	48832503	48834116	1614	0.116373	-0.0241783	0.0491771	-0.491659	0.622961	NA
AK024543	chr1	+	201675683	201677268	1586	0.548474	0.0588553	0.0873629	0.673688	0.500509	NA
AK024544	chr7	+	22242204	22242964	761	0.647748	0.0505505	0.100668	0.502149	0.615563	NA
AK024553	chr3	+	11255850	11257269	1420	0	NA	NA	NA	NA	NA
AK024554	chr17	-	9822694	9824460	1767	0	NA	NA	NA	NA	NA
AK024558	chr1	-	61225554	61226792	1239	0	NA	NA	NA	NA	NA
AK024559	chr7	-	48838899	48840345	1447	0.102108	-0.0232505	0.048589	-0.478514	0.632284	NA
AK024560	chr12	+	79687718	79688485	768	0.119022	-0.0243128	0.0493102	-0.493058	0.621972	NA
AK024561	chr9	-	16914559	16915821	1263	0	NA	NA	NA	NA	NA
AK024563	chr19	-	8575079	8576170	1092	0	NA	NA	NA	NA	NA
AK024564	chr1	-	94426851	94428536	1686	0	NA	NA	NA	NA	NA
AK024565	chr8	+	120426684	120428146	1463	0	NA	NA	NA	NA	NA
AK024566	chr8	-	451917	453183	1267	2.56988	-0.264101	0.18409	-1.43463	0.151394	NA
AK024567	chr3	+	15864038	15865655	1618	3.55053	-0.216568	0.190109	-1.13918	0.254628	NA
AK024568	chr1	+	53595719	53597380	1662	0.0945064	-0.0227311	0.0483373	-0.470259	0.63817	NA
AK024576	chr8	-	103000001	103000901	901	0.467447	-0.0206212	0.0830402	-0.248328	0.80388	NA
AK024577	chr12	+	13220635	13221892	1258	0	NA	NA	NA	NA	NA
AK024579	chr10	+	43361525	43363236	1712	0	NA	NA	NA	NA	NA
AK024580	chr10	-	33224549	33226014	1466	0	NA	NA	NA	NA	NA
AK024581	chr13	-	67357704	67358728	1025	0	NA	NA	NA	NA	NA
AK024582	chr19	+	58214751	58215566	816	1.07506	0.0406502	0.13135	0.309479	0.756957	NA
AK024583	chr12	-	116558163	116559499	1337	0.960467	-0.11684	0.126103	-0.926545	0.354163	NA
AK024585	chr14	+	73756268	73757294	1027	0.455992	-0.0801988	0.0874987	-0.916571	0.359367	NA
AK024592	chr10	+	122094492	122096686	2195	0	NA	NA	NA	NA	NA
AK024595	chr19	+	15259394	15260787	1394	1.19872	0.185596	0.138503	1.34002	0.18024	NA
AK024599	chr7	+	66698383	66699862	1480	2.89093	-0.119952	0.173967	-0.689512	0.490501	NA
AK024600	chr7	+	96778315	96780430	2116	0	NA	NA	NA	NA	NA
AK024604	chr5	-	167455456	167456268	813	0	NA	NA	NA	NA	NA
AK024606	chr13	-	46588602	46590596	1995	0	NA	NA	NA	NA	NA
AK024607	chr10	+	126643369	126645601	2233	1.72625	-0.0137932	0.132952	-0.103746	0.917371	NA
AK024612	chr10	-	128192762	128193615	854	0	NA	NA	NA	NA	NA
AK024613	chr1	+	243477572	243478977	1406	0.0945064	-0.0227311	0.0483373	-0.470259	0.63817	NA
AK024613	chrALTS_NT_187519	+	489680	491085	1406	0	NA	NA	NA	NA	NA
AK024615	chr11	+	24519284	24521366	2083	0	NA	NA	NA	NA	NA
AK024616	chr2	-	216068807	216069422	616	0	NA	NA	NA	NA	NA
AK024617	chr17	+	39554187	39556051	1865	0.317846	0.0716428	0.0595944	1.20217	0.229296	NA
AK024621	chr1	-	89045082	89045918	837	0.119022	-0.0243128	0.0493102	-0.493058	0.621972	NA
AK024623	chr4	-	189045674	189046994	1321	0	NA	NA	NA	NA	NA
AK024624	chr2	-	23125771	23126716	946	0	NA	NA	NA	NA	NA
AK024629	chr10	+	11177740	11179293	1554	0.105949	0.0472169	0.0487837	0.967883	0.333103	NA
AK024634	chr12	+	114299525	114303429	3905	0	NA	NA	NA	NA	NA
AK024662	chr6	-	158055727	158057565	1839	2.14048	0.0913654	0.169344	0.539526	0.589524	NA
AK024681	chr6	-	13288131	13290482	2352	17.0689	-0.137815	0.23243	-0.592931	0.553228	0.832141
AK024684	chr1	-	54169651	54172324	2674	195.121	0.052914	0.138431	0.382241	0.702283	0.895168
AK024689	chr4	+	144686751	144688616	1866	0	NA	NA	NA	NA	NA
AK024712	chr5	+	130007285	130008910	1626	0	NA	NA	NA	NA	NA
AK024800	chr20	+	51421467	51423315	1849	0.542669	0.125913	0.0929653	1.35441	0.175607	NA
AK024805	chr6	+	159729489	159731148	1660	2.21378	0.0736038	0.176998	0.415846	0.677522	NA
AK024819	chr5	+	65658904	65659985	1082	2.61553	-0.15004	0.178133	-0.842293	0.399624	NA
AK024838	chr14	+	60128063	60128718	656	7.57567	-0.207308	0.232374	-0.892131	0.372323	0.71738
AK024851	chr6	-	42233287	42235137	1851	0.871545	0.0273485	0.133599	0.204706	0.837802	NA
AK024852	chr19	-	31337018	31338924	1907	0	NA	NA	NA	NA	NA
AK024860	chr5	+	14309285	14311119	1835	0.555357	0.0579172	0.0875103	0.661833	0.508078	NA
AK024861	chr7	+	43639335	43641333	1999	332.331	0.0867044	0.159294	0.544303	0.586233	0.848216
AK024862	chrX	+	150585156	150586929	1774	0.119022	-0.0243128	0.0493102	-0.493058	0.621972	NA
AK024864	chr4	+	164777227	164778992	1766	0	NA	NA	NA	NA	NA
AK024868	chr12	+	1311592	1313604	2013	0.224971	0.0151741	0.0584886	0.259437	0.795298	NA
AK024876	chr10	+	6463539	6464256	718	0	NA	NA	NA	NA	NA
AK024877	chr3	+	28281686	28283550	1865	0.224971	0.0151741	0.0584886	0.259437	0.795298	NA
AK024879	chr17	-	15477492	15479592	1919	0.211898	0.0620196	0.0555801	1.11586	0.264482	NA
AK024881	chr7	-	77089254	77091096	1843	0.565482	-0.113986	0.102984	-1.10683	0.268367	NA
AK024882	chr18	-	74786798	74788629	1832	0	NA	NA	NA	NA	NA
AK024898	chr9	+	19453377	19455173	1797	18.9496	-0.276943	0.230069	-1.20374	0.228692	0.58069
AK024900	chr17	+	35679392	35684890	3318	1.22348	-0.0360269	0.127798	-0.281905	0.778017	NA
AK024901	chr16	-	48596205	48598336	2132	0.222322	0.0154368	0.0582852	0.264849	0.791126	NA
AK024907	chr11	-	27418833	27421834	2979	0.341344	-0.00230445	0.0762691	-0.0302147	0.975896	NA
AK024909	chr4	+	40214398	40216480	2083	0	NA	NA	NA	NA	NA
AK024910	chr2	-	198748485	198751307	2823	0	NA	NA	NA	NA	NA
AK024914	chr1	+	59567329	59568977	1649	0.225172	0.0152154	0.0585052	0.260069	0.794811	NA
AK024915	chr12	+	48764169	48784255	1666	7.93908	-0.24089	0.224517	-1.07292	0.283306	0.637043
AK024918	chr21	+	42953783	42956397	2228	0.355461	0.00120153	0.0664672	0.018077	0.985577	NA
AK024924	chr8	+	72008671	72011607	2937	1.14015	0.0345484	0.125919	0.27437	0.7838	NA
AK024925	chr1	-	120281227	120283298	2072	0	NA	NA	NA	NA	NA
AK024925	chr1	+	120615094	120617165	2072	0	NA	NA	NA	NA	NA
AK024926	chr1	+	85318485	85321084	2600	1141.28	-0.31202	0.163406	-1.90947	0.0562012	0.30133
AK024928	chr2	-	43417172	43419938	2767	0.105949	0.0472169	0.0487837	0.967883	0.333103	NA
AK024930	chr19	-	4356637	4358448	1812	45.1034	-0.157947	0.209948	-0.752317	0.451861	0.771742
AK024935	chr6	-	1726931	1728872	1942	0.105949	0.0472169	0.0487837	0.967883	0.333103	NA
AK024937	chr7	-	99088483	99090975	2493	0.661706	-0.00226248	0.0998378	-0.0226615	0.98192	NA
AK024938	chr7	-	132957773	132959571	1799	0.690845	-0.0735876	0.119078	-0.61798	0.536588	NA
AK024940	chr5	+	119370250	119372338	2089	0.215439	0.0161453	0.0577459	0.279591	0.779791	NA
AK024947	chr10	-	125130058	125132275	2218	1.14818	-0.00686631	0.111467	-0.0615996	0.950882	NA
AK024949	chr10	-	32320606	32322339	1734	0.211898	0.0620196	0.0555801	1.11586	0.264482	NA
AK024950	chr22	+	21430874	21432696	1823	0.105949	0.0472169	0.0487837	0.967883	0.333103	NA
AK024952	chr7	-	96154295	96157074	2084	1.93191	0.141806	0.171674	0.826019	0.408793	NA
AK024956	chr4	-	140101851	140104981	2583	0	NA	NA	NA	NA	NA
AK024962	chr3	-	71445690	71448636	2947	0	NA	NA	NA	NA	NA
AK024968	chr20	-	53981540	53983545	2006	0.321387	0.0440329	0.0667756	0.659415	0.509629	NA
AK024973	chr10	+	112723046	112724799	1754	0.10949	-0.0237585	0.0488693	-0.486163	0.626852	NA
AK024979	chr4	-	16874481	16877607	3127	0	NA	NA	NA	NA	NA
AK024988	chr17	+	30738182	30740275	2094	2.42329	-0.0530803	0.152344	-0.348423	0.727522	NA
AK024994	chr17	+	36080337	36110462	1727	0	NA	NA	NA	NA	NA
AK024994	chrALTS_NT_187614	+	315223	345383	1727	0	NA	NA	NA	NA	NA
AK024994	chrALTS_NT_187661	+	34434	64559	1727	0	NA	NA	NA	NA	NA
AK024998	chr6	-	85387219	85390186	2513	6.35561	0.228433	0.220468	1.03612	0.300144	0.65518
AK024999	chr15	+	71328195	71330101	1907	0	NA	NA	NA	NA	NA
AK025004	chr3	+	172041046	172042972	1927	0.74913	0.0986549	0.115709	0.852614	0.393873	NA
AK025009	chr6	-	38466311	38468493	2183	0.325354	-0.0482341	0.0687138	-0.701956	0.482706	NA
AK025010	chr11	-	61143380	61145464	2085	0.777046	-0.0202018	0.122741	-0.164588	0.869268	NA
AK025011	chr10	+	61951578	61954355	2778	0	NA	NA	NA	NA	NA
AK025017	chr1	-	94734032	94736329	2298	0	NA	NA	NA	NA	NA
AK025030	chr12	+	94620595	94622836	2242	0	NA	NA	NA	NA	NA
AK025035	chr8	-	118244547	118246595	2049	0	NA	NA	NA	NA	NA
AK025037	chr15	+	77237431	77240460	3030	2.92166	-0.116833	0.201144	-0.580843	0.561347	NA
AK025038	chrX	-	130161930	130164015	2086	3.12213	0.26887	0.178775	1.50396	0.132592	NA
AK025042	chr3	-	165150006	165158062	1948	0	NA	NA	NA	NA	NA
AK025045	chr8	-	70218200	70220303	2104	0.211598	-0.0351477	0.0589909	-0.595815	0.551299	NA
AK025047	chr3	+	113589549	113591494	1946	0	NA	NA	NA	NA	NA
AK025048	chr3	-	42044193	42046335	2143	0.105949	0.0472169	0.0487837	0.967883	0.333103	NA
AK025052	chr12	+	1293992	1296025	2034	0.341344	-0.00230445	0.0762691	-0.0302147	0.975896	NA
AK025053	chr4	-	148324306	148326251	1946	0	NA	NA	NA	NA	NA
AK025054	chr2	-	197229004	197230576	1573	0.116373	-0.0241783	0.0491771	-0.491659	0.622961	NA
AK025055	chr1	+	34505442	34507329	1888	0	NA	NA	NA	NA	NA
AK025063	chr2	-	14636585	14638230	1646	4.36977	-0.660435	0.214371	-3.0808	0.00206444	0.0405303
AK025064	chr3	+	71472442	71475804	3363	0	NA	NA	NA	NA	NA
AK025072	chr15	-	59350909	59353210	2165	0.105949	0.0472169	0.0487837	0.967883	0.333103	NA
AK025077	chr4	-	142293057	142294850	1794	0.321593	-9.88191e-05	0.0752521	-0.00131317	0.998952	NA
AK025081	chr3	+	188161926	188163967	2042	0.464598	-0.0204353	0.0829445	-0.246373	0.805393	NA
AK025082	chr7	+	128023202	128026029	2828	1.37812	0.139636	0.142339	0.981011	0.326587	NA
AK025086	chr9	+	86282199	86284026	1828	30.1913	0.0446865	0.221676	0.201585	0.840241	0.948291
AK025089	chr8	-	140820583	140822414	1832	0.535117	0.0227062	0.104908	0.216439	0.828646	NA
AK025093	chr2	-	190196523	190198330	1808	1.27944	-0.0408676	0.136145	-0.300177	0.764042	NA
AK025096	chr17	+	73626727	73627961	1235	0	NA	NA	NA	NA	NA
AK025097	chr9	+	537885	539165	1281	0.856509	0.0177343	0.117365	0.151104	0.879894	NA
AK025101	chr8	-	117965140	117967003	1864	0	NA	NA	NA	NA	NA
AK025105	chr2	-	9254612	9256181	1570	0	NA	NA	NA	NA	NA
AK025114	chr9	-	130697799	130699855	2057	96.0574	0.0462952	0.163632	0.282922	0.777237	0.923453
AK025117	chr14	+	76197905	76199543	1639	96.6474	-0.0813028	0.14185	-0.57316	0.566536	0.838529
AK025118	chr5	-	179605872	179607602	1731	24.1631	-0.299677	0.233594	-1.2829	0.199527	0.547046
AK025126	chr2	+	45777113	45779619	2507	0.328271	0.0432078	0.0671162	0.643776	0.519721	NA
AK025129	chr22	-	30972901	30976081	1599	1048.97	-0.108802	0.151203	-0.719578	0.471785	0.784033
AK025132	chr12	-	45954734	45956651	1918	6.31482	-0.0662561	0.203515	-0.32556	0.744758	0.909995
AK025137	chr10	+	113081326	113086776	5048	2.55456	0.00180354	0.145159	0.0124246	0.990087	NA
AK025143	chr8	-	118076913	118079195	2283	0.242276	-0.0319484	0.0562978	-0.56749	0.570381	NA
AK025148	chr2	-	140984312	140985995	1684	0	NA	NA	NA	NA	NA
AK025152	chr2	+	45678281	45681318	3038	0.336576	-0.00179649	0.0760299	-0.0236287	0.981149	NA
AK025156	chr22	-	40595889	40599364	3476	0.447293	0.031075	0.0825245	0.376555	0.706504	NA
AK025161	chr6	-	16429427	16431276	1850	0.353884	-0.0505525	0.0702759	-0.719343	0.471929	NA
AK025167	chr7	-	16133939	16136078	2140	0.10949	-0.0237585	0.0488693	-0.486163	0.626852	NA
AK025173	chr1	+	22725457	22727795	2339	0	NA	NA	NA	NA	NA
AK025180	chr9	+	12798081	12799891	1811	0	NA	NA	NA	NA	NA
AK025182	chr1	-	26745979	26747701	1723	0.751466	-0.017096	0.105527	-0.162007	0.8713	NA
AK025184	chr2	-	200824673	200827331	2659	39.0229	-0.0882032	0.202899	-0.434715	0.663769	0.878619
AK025190	chr2	-	223936080	223938391	2312	0.415894	0.0349633	0.0814405	0.429311	0.667697	NA
AK025191	chr2	+	61966400	61968808	2069	0	NA	NA	NA	NA	NA
AK025193	chr4	+	37525203	37527146	1944	0.119022	-0.0243128	0.0493102	-0.493058	0.621972	NA
AK025194	chr18	-	2517250	2519260	1948	0.211898	0.0620196	0.0555801	1.11586	0.264482	NA
AK025196	chr6	-	128430941	128432768	1828	0	NA	NA	NA	NA	NA
AK025196	chrALTS_NT_187556	-	780275	782102	1828	0	NA	NA	NA	NA	NA
AK025200	chr17	+	38850669	38853728	2181	3294.03	0.0158206	0.124005	0.12758	0.898482	0.969388
AK025202	chr22	-	33459444	33461308	1865	0.121138	-0.0244181	0.0494142	-0.494151	0.621199	NA
AK025206	chr7	+	107609651	107611458	1808	2.02291	-0.12482	0.174617	-0.714819	0.474721	NA
AK025210	chr19	+	34387269	34389103	1835	6.89394	0.157679	0.198766	0.793289	0.427609	0.756266
AK025214	chr11	+	111782314	111783939	1626	65.3823	-0.260915	0.192816	-1.35318	0.175998	0.519701
AK025217	chr12	+	11769122	11770912	1791	0.105949	0.0472169	0.0487837	0.967883	0.333103	NA
AK025218	chr1	+	64792148	64794417	2270	0.538159	-0.0468274	0.105552	-0.443644	0.6573	NA
AK025234	chr14	+	77547178	77549240	2063	0.997549	0.117522	0.130032	0.903787	0.366109	NA
AK025238	chr1	+	89858243	89860786	2544	0.656	0.149211	0.0982157	1.51921	0.128709	NA
AK025243	chr14	-	89364371	89365306	936	0.10949	-0.0237585	0.0488693	-0.486163	0.626852	NA
AK025246	chr3	-	44937558	44939799	2242	0.555796	-0.113353	0.102727	-1.10344	0.269838	NA
AK025252	chr5	-	157565963	157569098	1847	0	NA	NA	NA	NA	NA
AK025271	chr7	-	132809126	132812487	3362	0.960621	0.10478	0.0881309	1.18891	NA	NA
AK025276	chr7	-	44118680	44120698	2019	32.9891	-0.259548	0.231316	-1.12205	0.261842	0.615748
AK025278	chr10	-	90695802	90697656	1855	0	NA	NA	NA	NA	NA
AK025286	chr20	+	19289379	19291829	2451	0	NA	NA	NA	NA	NA
AK025288	chr8	-	118085480	118088259	2780	0.324928	-0.000572489	0.0649597	-0.00881299	0.992968	NA
AK025291	chr1	+	202519674	202521767	2094	0	NA	NA	NA	NA	NA
AK025295	chr1	-	208128696	208131462	1982	0.225172	0.0152154	0.0585052	0.260069	0.794811	NA
AK025297	chr4	-	47175191	47177543	2353	0	NA	NA	NA	NA	NA
AK025317	chr11	-	96077220	96078842	1623	0.965595	0.121378	0.109124	1.11229	0.266013	NA
AK025323	chr7	-	123720651	123722460	1810	0.422777	0.0341472	0.0816915	0.418002	0.675946	NA
AK025324	chr13	+	97189822	97192208	2387	0	NA	NA	NA	NA	NA
AK025325	chr14	+	61288497	61290298	1802	0	NA	NA	NA	NA	NA
AK025326	chr9	+	128300099	128301952	1854	1.05068	-0.0196347	0.140734	-0.139517	0.889042	NA
AK025332	chr1	-	208221391	208223244	1854	0.223246	-0.036365	0.0599735	-0.606351	0.544282	NA
AK025341	chr13	+	98415643	98417482	1840	1.08363	0.0757863	0.122416	0.619091	0.535856	NA
AK025352	chr1	-	46028887	46032755	3869	342.848	-0.016159	0.181787	-0.0888897	0.92917	0.978127
AK025359	chr11	-	34279789	34282054	2266	0.235395	-0.037605	0.0609558	-0.616922	0.537286	NA
AK025360	chr7	-	43899285	43901099	1815	1.87098	-0.165571	0.151891	-1.09006	0.275685	NA
AK025363	chr11	+	12421241	12423561	2321	0	NA	NA	NA	NA	NA
AK025378	chr11	-	103920407	103921180	774	0	NA	NA	NA	NA	NA
AK025384	chr16	-	17227026	17228000	975	6.30715	-0.371215	0.226975	-1.63549	0.101946	0.401957
AK025386	chr1	+	200128975	200130784	1810	0.105949	0.0472169	0.0487837	0.967883	0.333103	NA
AK025387	chr9	+	12928678	12930523	1846	0	NA	NA	NA	NA	NA
AK025430	chr16	+	11741910	11744506	2597	38.7642	0.452756	0.213962	2.11606	0.0343397	0.235892
AK025451	chr16	+	20690187	20693186	3000	0	NA	NA	NA	NA	NA
AK025503	chr11	+	62574174	62578081	3908	441.89	-0.0966466	0.131639	-0.734178	0.46284	0.778831
AK025525	chrX	-	151406396	151408604	2209	735.719	0.0641561	0.124426	0.515615	0.606123	0.857734
AK025534	chr6	+	36111277	36113368	2092	2.13769	0.0410384	0.176182	0.232932	0.815814	NA
AK025552	chr15	-	73581849	73584334	2486	1.22788	-0.0467211	0.1525	-0.306368	0.759324	NA
AK025573	chr19	-	1372238	1374364	2127	103.524	-0.290513	0.199102	-1.45912	0.144532	0.476992
AK025597	chrX	-	133802915	133805017	2103	0	NA	NA	NA	NA	NA
AK025659	chrX	-	132485021	132487158	2138	0.55368	-0.0900932	0.0923329	-0.975743	0.329192	NA
AK025669	chr11	-	74830576	74832510	1935	2.47447	-0.0426338	0.133652	-0.318991	0.749733	NA
AK025670	chr12	-	95719240	95721402	2163	0	NA	NA	NA	NA	NA
AK025763	chr8	-	76965974	76968146	2173	2.81154	-0.112188	0.177389	-0.63244	0.527099	NA
AK025765	chr6	-	1698806	1700934	2129	0.224971	0.0151741	0.0584886	0.259437	0.795298	NA
AK025797	chr2	+	69768910	69771108	2199	1.22889	0.0693841	0.136252	0.509235	0.610587	NA
AK025799	chr2	-	99427772	99429801	2030	1.54193	-0.214157	0.151005	-1.41822	0.156127	NA
AK025851	chr3	-	129847050	129847957	908	26.4274	-0.826925	0.212793	-3.88606	0.000101886	0.00443145
AK025887	chr4	-	9868777	9872863	2045	0	NA	NA	NA	NA	NA
AK025893	chr8	+	30552345	30553761	1417	8.17784	-0.512031	0.223179	-2.29427	0.0217753	0.180576
AK025919	chr2	+	26194219	26197679	3461	431.705	0.200432	0.12896	1.55422	0.120132	0.435688
AK025975	chr1	+	22916171	22921500	5036	25.4336	-0.844935	0.234585	-3.60183	0.000315988	0.0103078
AK026020	chr7	+	74532291	74534908	2618	0.974712	-0.0547728	0.122498	-0.447132	0.65478	NA
AK026026	chr22	+	17732195	17735221	3027	332.313	-0.0503943	0.125052	-0.402986	0.686959	0.888189
AK026032	chr6	+	154888996	154890781	1786	0.341344	-0.00230445	0.0762691	-0.0302147	0.975896	NA
AK026036	chr10	+	5705876	5707015	1084	1.44704	-0.0814753	0.149163	-0.546217	0.584917	NA
AK026099	chr20	-	6037374	6038927	1554	138.174	0.075407	0.155348	0.485406	0.627389	0.865696
AK026119	chr7	+	36319881	36320479	599	0	NA	NA	NA	NA	NA
AK026198	chr11	+	65422804	65423803	1000	20.8059	0.174523	0.232777	0.749743	0.45341	0.772916
AK026199	chr18	+	35716370	35717978	1609	3.93361	-0.0889293	0.213512	-0.416507	0.677039	NA
AK026218	chr13	+	44390936	44392213	1278	0.633657	0.000494462	0.0901087	0.00548739	0.995622	NA
AK026221	chr6	+	122643388	122644777	1390	0	NA	NA	NA	NA	NA
AK026238	chr12	-	24251587	24253605	2019	0.346109	-0.00278139	0.0765047	-0.0363559	0.970999	NA
AK026249	chr11	-	74698231	74699658	1409	0.0945064	-0.0227311	0.0483373	-0.470259	0.63817	NA
AK026259	chr1	+	167290997	167292497	1501	0	NA	NA	NA	NA	NA
AK026261	chr5	+	142818580	142820445	1866	0.10949	-0.0237585	0.0488693	-0.486163	0.626852	NA
AK026269	chr1	-	197580093	197581378	1286	0	NA	NA	NA	NA	NA
AK026273	chr2	+	24058993	24061994	1693	0.227087	0.0149681	0.0586496	0.255213	0.798559	NA
AK026280	chr11	-	8675733	8677311	1579	2.50183	-0.216261	0.18785	-1.15124	0.249634	NA
AK026284	chr1	+	14400342	14402251	1910	0.10949	-0.0237585	0.0488693	-0.486163	0.626852	NA
AK026286	chr6	+	108626145	108627468	1324	0.336576	-0.00179649	0.0760299	-0.0236287	0.981149	NA
AK026293	chr15	-	25345633	25347235	1603	0.333236	0.0582058	0.0779728	0.746489	0.455372	NA
AK026294	chr1	-	27541629	27543680	2052	2.14599	-0.0242728	0.172266	-0.140903	0.887947	NA
AK026340	chr15	-	72473836	72475168	1333	121.159	0.117265	0.149173	0.7861	0.431809	0.758428
AK026368	chrUN_NT_187513	-	22067	23232	1166	0	NA	NA	NA	NA	NA
AK026378	chr9	-	131796853	131924049	1195	0.10949	-0.0237585	0.0488693	-0.486163	0.626852	NA
AK026385	chr1	-	195645520	195646657	1138	0	NA	NA	NA	NA	NA
AK026401	chr7	-	38236562	38239523	2962	0	NA	NA	NA	NA	NA
AK026402	chr9	+	42897137	42899700	2564	0	NA	NA	NA	NA	NA
AK026403	chr15	+	62827675	62831056	3382	0.105949	0.0472169	0.0487837	0.967883	0.333103	NA
AK026405	chr18	+	8198328	8200726	2399	0.200656	0.0178728	0.0565311	0.316159	0.751881	NA
AK026407	chr4	-	15777564	15779052	1489	0	NA	NA	NA	NA	NA
AK026418	chr1	-	148449492	148451447	1956	0	NA	NA	NA	NA	NA
AK026419	chr9	+	62907553	62910081	2529	0.105949	0.0472169	0.0487837	0.967883	0.333103	NA
AK026429	chr2	-	235746388	235749392	3005	1.447	0.0959667	0.150061	0.639518	0.522486	NA
AK026434	chr18	-	35403996	35406528	2533	0	NA	NA	NA	NA	NA
AK026452	chr3	+	20388249	20390562	2314	0	NA	NA	NA	NA	NA
AK026456	chr5	-	54204934	54207616	2683	0.225863	-0.0366435	0.0601956	-0.608741	0.542696	NA
AK026459	chr18	+	58752148	58754477	2330	15.82	-0.0414508	0.234638	-0.176658	0.859777	0.957018
AK026465	chr15	+	84961735	84964310	2576	0	NA	NA	NA	NA	NA
AK026485	chr4	-	118725629	118727811	2183	9.28496	-0.348288	0.234353	-1.48617	0.137234	0.464248
AK026490	chr6	+	146549759	146552372	2614	0.308035	-0.0467306	0.067678	-0.690485	0.489889	NA
AK026493	chr19	-	36681739	36682801	1063	3.1623	-0.134149	0.198448	-0.675991	0.499046	NA
AK026500	chr2	-	10420220	10422766	2547	0.731704	-0.0674952	0.10619	-0.635611	0.52503	NA
AK026510	chrMT	-	231	407	177	904.408	0.131149	0.205873	0.637039	0.524099	0.815904
AK026523	chr17	-	81701324	81703300	1977	659.579	0.0208615	0.140044	0.148964	0.881582	0.964161
AK026561	chr4	+	153491599	153492185	587	0	NA	NA	NA	NA	NA
AK026601	chr8	+	41828272	41829958	1687	1.35471	-0.141575	0.156528	-0.904467	0.365748	NA
AK026659	chr3	+	152839390	152841439	2050	60.7333	-0.325335	0.194235	-1.67495	0.093944	0.387764
AK026675	chr17	-	17544285	17546411	2127	10.7464	0.117832	0.233235	0.505209	0.613412	0.860014
AK026679	chr21	+	38273476	38275534	2059	0	NA	NA	NA	NA	NA
AK026682	chr11	-	111719359	111722386	3028	104.196	0.000932505	0.142977	0.00652208	0.994796	0.998388
AK026694	chr19	-	16610395	16612203	1809	1.5086	0.109254	0.157744	0.692606	0.488557	NA
AK026699	chr6	-	82916051	82917955	1905	2.00822	0.237968	0.176295	1.34982	0.177072	NA
AK026701	chr1	+	167379108	167381000	1893	0.470257	-0.060206	0.0763626	-0.788422	0.43045	NA
AK026703	chr5	+	119537905	119539943	2039	0.731937	-0.0803435	0.115126	-0.697873	0.485256	NA
AK026713	chr3	-	134347288	134349233	1946	1.4203	-0.130661	0.145063	-0.900721	0.367737	NA
AK026716	chrX	+	47923719	47925624	1906	38.6485	-0.236119	0.200126	-1.17985	0.238061	0.590413
AK026722	chr11	-	126100505	126102413	1909	0	NA	NA	NA	NA	NA
AK026725	chr11	-	88165579	88167691	2113	0	NA	NA	NA	NA	NA
AK026731	chr18	+	69212277	69214350	2074	0	NA	NA	NA	NA	NA
AK026734	chr2	-	186354570	186356773	2204	1.26316	0.0699604	0.150738	0.464119	0.642563	NA
AK026738	chr18	+	35616488	35618596	2109	0	NA	NA	NA	NA	NA
AK026743	chr21	-	34941831	34945040	3210	0	NA	NA	NA	NA	NA
AK026750	chr8	-	141353401	141355365	1965	0.411536	-0.0153911	0.0809981	-0.190018	0.849295	NA
AK026750	chrALTS_NT_187574	-	19955	21919	1965	0	NA	NA	NA	NA	NA
AK026751	chr12	-	40140933	40142875	1943	0	NA	NA	NA	NA	NA
AK026761	chr2	-	212706806	212708802	1997	0	NA	NA	NA	NA	NA
AK026763	chr16	-	61691756	61693750	1995	0	NA	NA	NA	NA	NA
AK026773	chr2	+	47572462	47574857	2396	0	NA	NA	NA	NA	NA
AK026778	chr2	-	144494265	144496877	2613	0.875754	0.08128	0.126923	0.640389	0.52192	NA
AK026788	chr17	-	1225893	1228082	2190	0.449425	0.0411061	0.0828145	0.496364	0.619638	NA
AK026789	chr6	+	5664939	5667209	2271	0.425278	0.0481975	0.0914984	0.526758	0.598362	NA
AK026792	chr7	-	152353504	152355465	1962	0.105949	0.0472169	0.0487837	0.967883	0.333103	NA
AK026794	chr6	+	2452411	2484030	3396	2.95531	-0.0545659	0.200659	-0.271934	0.785673	NA
AK026799	chr7	-	104829316	104831281	1966	8.21991	0.57234	0.228201	2.50805	0.0121399	0.128863
AK026802	chr2	+	111972146	111973989	1844	0	NA	NA	NA	NA	NA
AK026811	chr5	+	181255719	181257586	1868	164.943	-0.500665	0.172472	-2.90288	0.00369748	0.0600403
AK026816	chr10	+	113137908	113139830	1923	0.235395	-0.037605	0.0609558	-0.616922	0.537286	NA
AK026820	chr8	-	133495162	133497192	2031	0.204216	-0.0307907	0.055303	-0.556764	0.577688	NA
AK026823	chr14	-	37384432	37386491	2060	0.33092	0.0429043	0.0672465	0.638015	0.523464	NA
AK026828	chrX	+	111745586	111747473	1888	2.46797	0.0974946	0.166522	0.585474	0.558229	NA
AK026838	chr22	-	21927943	21930090	2148	9.36381	-0.246301	0.228096	-1.07981	0.280225	0.634124
AK026847	chr1	+	81995543	81996530	988	0	NA	NA	NA	NA	NA
AK026853	chr7	-	36709159	36710605	1447	0	NA	NA	NA	NA	NA
AK026859	chr22	+	46041179	46042524	1346	1.25892	-0.0826565	0.124084	-0.666136	0.505324	NA
AK026861	chr3	-	62968004	62969336	1333	0	NA	NA	NA	NA	NA
AK026867	chr19	+	36127767	36129128	1362	0.427944	0.033687	0.081881	0.411414	0.680769	NA
AK026868	chr21	+	38438543	38440792	2250	0.119022	-0.0243128	0.0493102	-0.493058	0.621972	NA
AK026872	chr8	-	140566619	140569936	3318	0.404671	-0.014843	0.0807192	-0.183884	0.854104	NA
AK026877	chr2	-	181026515	181028084	1570	0	NA	NA	NA	NA	NA
AK026878	chr5	+	67128866	67129735	870	0.116373	-0.0241783	0.0491771	-0.491659	0.622961	NA
AK026879	chr1	+	113227776	113229886	2111	0	NA	NA	NA	NA	NA
AK026890	chr1	+	26533728	26536177	2450	0.232204	0.0194515	0.0591206	0.329013	0.742146	NA
AK026893	chr3	+	108318188	108321112	2925	0	NA	NA	NA	NA	NA
AK026895	chr9	+	15469220	15470951	1732	63.3359	-0.574479	0.17093	-3.3609	0.000776891	0.0205539
AK026896	chr13	-	98503025	98506002	1811	0.105949	0.0472169	0.0487837	0.967883	0.333103	NA
AK026901	chr5	-	59284589	59286491	1903	0	NA	NA	NA	NA	NA
AK026906	chr1	-	85658240	85660447	2039	2.95827	0.00630925	0.188378	0.0334924	0.973282	NA
AK026914	chr11	+	111644339	111647561	3223	0.227087	0.0149681	0.0586496	0.255213	0.798559	NA
AK026915	chr3	-	129746346	129749437	2825	0	NA	NA	NA	NA	NA
AK026947	chr16	-	2597881	2599718	1838	266.422	0.0948026	0.116443	0.814157	0.415555	0.748434
AK026967	chr20	+	36252560	36254714	2155	8.44757	-0.228877	0.225743	-1.01388	0.310639	0.666186
AK027041	chr20	+	44303895	44305802	1908	220.167	-0.0954086	0.148801	-0.641183	0.521404	0.814559
AK027082	chr16	+	88929816	88932494	1646	0	NA	NA	NA	NA	NA
AK027091	chr17	-	43281366	43283179	1814	0	NA	NA	NA	NA	NA
AK027107	chr3	+	12406847	12410425	3579	0	NA	NA	NA	NA	NA
AK027110	chr17	+	49171895	49173246	1352	0	NA	NA	NA	NA	NA
AK027139	chr11	+	33091202	33093098	1897	23.663	-0.0901475	0.220958	-0.407985	0.683285	0.886899
AK027150	chr16	+	29248229	29250144	1916	0.215439	0.0161453	0.0577459	0.279591	0.779791	NA
AK027170	chr9	+	125901954	125904470	2517	0.90717	-0.0905477	0.113406	-0.798441	0.424615	NA
AK027173	chr20	-	4009926	4011662	1547	0.224971	0.0151741	0.0584886	0.259437	0.795298	NA
AK027178	chr3	-	16387594	16389560	1967	0.797834	-0.0878627	0.117766	-0.74608	0.455619	NA
AK027183	chr1	-	19684091	19690135	3084	0	NA	NA	NA	NA	NA
AK027193	chr6	-	89939824	89941740	1917	0.565983	0.0152456	0.0971977	0.156851	0.875362	NA
AK027195	chr6	-	43667782	43669791	2010	11.3483	0.25555	0.231423	1.10426	0.269481	0.622836
AK027198	chr19	+	5154945	5157164	2220	0.543409	-0.0401992	0.0975404	-0.412129	0.680245	NA
AK027209	chr10	+	113071042	113073706	2665	1.50501	0.065711	0.142627	0.460718	0.645001	NA
AK027219	chr14	-	22757529	22759384	1856	0.874535	-0.0499101	0.133587	-0.373616	0.70869	NA
AK027225	chr16	+	21840989	21842672	1512	0.105949	0.0472169	0.0487837	0.967883	0.333103	NA
AK027226	chrALTS_NT_187524	-	34801	36761	1961	0	NA	NA	NA	NA	NA
AK027238	chr13	+	75629234	75630963	1240	0.429168	-0.0214062	0.0912376	-0.23462	0.814503	NA
AK027242	chr21	-	26165897	26167324	1428	1.01684	-0.0576208	0.132755	-0.43404	0.664259	NA
AK027253	chrX	-	11661103	11662928	1826	0	NA	NA	NA	NA	NA
AK027254	chr8	-	130403555	130405530	1976	0.8969	-0.0404441	0.118026	-0.342672	0.731845	NA
AK027270	chr2	-	135928688	135930277	1590	9.29169	-0.0283165	0.213478	-0.132644	0.894475	0.968309
AK027272	chr2	-	23771657	23773547	1891	0.354919	0.0498994	0.0687341	0.725977	0.467853	NA
AK027298	chr3	+	184197550	184199402	1853	21.1773	0.00378768	0.233203	0.016242	0.987041	0.995996
AK027336	chr7	-	140593921	140595119	1199	0	NA	NA	NA	NA	NA
AK027364	chr6	-	154458311	154460217	1907	0.32443	-0.000505594	0.0754028	-0.00670524	0.99465	NA
AK027368	chr8	-	118069747	118071926	2180	0.228663	0.0789529	0.0626013	1.2612	0.207236	NA
AK027380	chr7	+	128754953	128757083	2131	3.27794	-0.18664	0.191476	-0.974743	0.329688	NA
AK027383	chr8	+	143758516	143760512	1997	0.224971	0.0151741	0.0584886	0.259437	0.795298	NA
AK027383	chrALTS_NT_187571	+	235563	237559	1997	0	NA	NA	NA	NA	NA
AK027388	chr9	-	99843771	99845761	1991	0.527385	0.0249866	0.0963195	0.259413	0.795316	NA
AK027393	chr16	-	22380066	22381838	1773	0.472906	-0.0814118	0.0881118	-0.923961	0.355506	NA
AK027555	chr13	+	50966231	50969522	3292	4.56176	-0.0374703	0.210552	-0.177962	0.858752	0.956697
AK027610	chr2	-	3541431	3543578	2148	825.511	0.070855	0.101307	0.699408	0.484297	0.791535
AK027667	chrUN_NT_113901	+	145270	149491	4222	0	NA	NA	NA	NA	NA
AK027691	chr22	+	23543863	23547797	3935	0	NA	NA	NA	NA	NA
AK027764	chr5	+	16672572	16674469	1898	239.756	0.0490698	0.132714	0.369742	0.711575	0.89803
AK027771	chr15	+	21533717	21969231	1913	0	NA	NA	NA	NA	NA
AK027795	chr19	-	6224737	6226593	1857	8.51242	0.0966128	0.232181	0.41611	0.67733	0.884278
AK027848	chr12	-	79601235	79603276	2042	26.4797	-0.534659	0.218017	-2.45237	0.0141919	0.140607
AK054575	chr6	+	110896135	110898752	1831	112.088	0.210759	0.148317	1.421	0.155316	0.492676
AK054578	chr10	+	113162762	113164597	1836	6.82667	-0.0842795	0.214451	-0.393002	0.694318	0.891056
AK054583	chr12	-	123248703	123250844	2142	47.8085	-0.819968	0.204785	-4.00403	6.22713e-05	0.00291323
AK054588	chr1	-	117839635	117841771	1826	6.54317	0.0526234	0.220005	0.239192	0.810956	0.935845
AK054599	chr15	-	55171080	55173050	1971	2.20141	-0.311332	0.183193	-1.69947	0.0892299	NA
AK054601	chr22	-	39518488	39520057	1570	10.8504	-0.131626	0.234531	-0.56123	0.574641	0.841776
AK054612	chr6	-	31999976	32003521	2096	0	NA	NA	NA	NA	NA
AK054612	chrALTS_NT_113891	-	3471035	3474580	2096	0	NA	NA	NA	NA	NA
AK054612	chrALTS_NT_167245	-	3247750	3251295	2096	0	NA	NA	NA	NA	NA
AK054612	chrALTS_NT_167247	-	3374750	3378295	2096	0	NA	NA	NA	NA	NA
AK054612	chrALTS_NT_167248	-	3255948	3259493	2096	0	NA	NA	NA	NA	NA
AK054612	chrALTS_NT_167249	-	3301165	3304710	2096	0	NA	NA	NA	NA	NA
AK054612	chrALTS_NT_167249	-	3333903	3337448	2096	0	NA	NA	NA	NA	NA
AK054618	chr4	+	180275965	180278687	2723	0	NA	NA	NA	NA	NA
AK054619	chr4	+	2934899	2947673	1999	166.994	-0.143334	0.144568	-0.991465	0.321459	0.675863
AK054621	chr5	-	37110826	37112929	2104	0.594044	-0.0954215	0.0948229	-1.00631	0.314265	NA
AK054625	chr8	-	142868932	142871462	2531	0	NA	NA	NA	NA	NA
AK054630	chr17	-	43116200	43118378	2179	1.5285	-0.107679	0.162734	-0.661684	0.508174	NA
AK054672	chr10	-	1051314	1053558	2245	68.6316	-0.486502	0.190474	-2.55417	0.0106442	0.11822
AK054674	chr12	+	108307142	108314551	2482	0	NA	NA	NA	NA	NA
AK054683	chr10	+	14911609	14913419	1636	23.2313	-0.151098	0.220215	-0.686138	0.492626	0.797143
AK054685	chr15	-	82924380	82926637	2258	0.208258	0.0169913	0.057167	0.297223	0.766297	NA
AK054700	chr15	-	96112628	96116051	3424	0	NA	NA	NA	NA	NA
AK054706	chr11	-	132411563	132414196	2543	0	NA	NA	NA	NA	NA
AK054708	chr1	-	2013213	2015530	1954	0	NA	NA	NA	NA	NA
AK054715	chr1	-	23004039	23006256	2218	0	NA	NA	NA	NA	NA
AK054716	chr3	-	21895513	21897583	2071	0	NA	NA	NA	NA	NA
AK054718	chr11	-	76442878	76444680	1803	70.3588	0.0890481	0.183358	0.485652	0.627214	0.865696
AK054719	chr5	+	14493074	14495658	2585	25.7325	-0.106103	0.226317	-0.468823	0.639196	0.869356
AK054726	chr1	-	234212606	234215088	1723	0	NA	NA	NA	NA	NA
AK054733	chr5	+	56927874	56929573	1700	19.7134	-0.179605	0.223044	-0.805241	0.42068	0.751107
AK054734	chr6	+	132891924	132893819	1896	0	NA	NA	NA	NA	NA
AK054741	chr8	-	14878212	14880170	1959	0	NA	NA	NA	NA	NA
AK054746	chr19	-	13266566	13268910	2345	0	NA	NA	NA	NA	NA
AK054751	chr5	-	146938776	146940646	1871	1.07753	-0.0202542	0.134096	-0.151042	0.879942	NA
AK054752	chr14	-	24423889	24426039	2151	0.35811	0.00117777	0.0771001	0.0152759	0.987812	NA
AK054756	chr4	-	21469079	21471122	2044	0	NA	NA	NA	NA	NA
AK054758	chr22	-	30275215	30276951	1737	0.565482	-0.113986	0.102984	-1.10683	0.268367	NA
AK054759	chr8	+	10360437	10362461	2025	0.235395	-0.037605	0.0609558	-0.616922	0.537286	NA
AK054761	chr17	-	21456513	21460215	3703	0	NA	NA	NA	NA	NA
AK054774	chr6	+	124518074	124520203	2130	0	NA	NA	NA	NA	NA
AK054776	chr7	+	87109539	87111282	1744	0	NA	NA	NA	NA	NA
AK054778	chr19	+	58491126	58492813	1688	1.47553	-0.0309281	0.143893	-0.214938	0.829816	NA
AK054782	chr8	+	10443150	10445408	2259	1.23065	0.0775566	0.111372	0.696376	0.486194	NA
AK054783	chr8	+	10434029	10437985	3957	4.39588	0.278431	0.212049	1.31305	0.189166	0.535142
AK054784	chr1	-	44869619	44871537	1919	2.27483	0.00136494	0.173967	0.00784602	0.99374	NA
AK054789	chr6	-	169552973	169554497	1431	0.545192	-0.0422044	0.105787	-0.398956	0.689925	NA
AK054790	chr17	-	75370947	75373736	2790	0.119022	-0.0243128	0.0493102	-0.493058	0.621972	NA
AK054798	chr9	+	93270838	93272738	1901	0.552216	0.0167982	0.0968732	0.173404	0.862334	NA
AK054799	chr4	-	139098487	139100478	1992	0.552941	-0.0483272	0.105927	-0.456233	0.648223	NA
AK054806	chr19	+	57449689	57453011	3323	6.40646	-0.0258062	0.211526	-0.122	0.902899	0.971033
AK054810	chr3	-	192542045	192544331	2287	0.22113	-0.036148	0.0597997	-0.604484	0.545522	NA
AK054812	chr18	+	50936982	50939128	2147	8.98597	-0.130092	0.22412	-0.580458	0.561606	0.836089
AK054819	chr17	-	54956760	54958426	1667	69.5797	-0.253914	0.19604	-1.29522	0.195246	0.542205
AK054827	chr15	-	66027244	66029386	2143	0.349649	-0.0662458	0.0800019	-0.828053	0.407641	NA
AK054827	chrALTS_NW_003315944	-	119062	121204	2143	0	NA	NA	NA	NA	NA
AK054828	chr3	+	61566273	61567965	1693	3.76071	-0.124178	0.211042	-0.588404	0.556261	NA
AK054829	chr7	+	130518588	130520321	1734	0.116373	-0.0241783	0.0491771	-0.491659	0.622961	NA
AK054833	chr13	+	51589371	51592586	3216	0.341196	0.0029814	0.0762802	0.0390849	0.968823	NA
AK054848	chr16	+	6902058	6904599	2542	0	NA	NA	NA	NA	NA
AK054849	chr15	+	53987616	53989332	1717	0	NA	NA	NA	NA	NA
AK054854	chr10	+	80490551	80492815	2265	0.227288	0.0150093	0.058666	0.255843	0.798072	NA
AK054857	chr9	+	111547318	111550890	3573	78.3792	-0.309983	0.199392	-1.55464	0.120032	0.435551
AK054861	chr9	-	127118074	127120300	2227	7.82531	-0.152584	0.233249	-0.65417	0.513002	0.809613
AK054865	chr17	-	75974175	75976382	1530	0.310146	0.00114977	0.0746308	0.0154062	0.987708	NA
AK054870	chrALTS_NT_187630	-	54456	57655	3200	0	NA	NA	NA	NA	NA
AK054892	chr8	-	11093069	11095038	1970	0	NA	NA	NA	NA	NA
AK054896	chr9	+	75167014	75169320	2307	0.427242	-0.0951592	0.094841	-1.00336	0.315689	NA
AK054899	chr1	-	111793359	111795267	1909	0	NA	NA	NA	NA	NA
AK054902	chr1	-	40256428	40257967	1540	73.1895	-0.179636	0.16056	-1.11881	0.26322	0.617161
AK054905	chr20	+	46433641	46446284	2846	2.01432	-0.235368	0.169253	-1.39063	0.164337	NA
AK054906	chr20	+	34679396	34681180	1785	0	NA	NA	NA	NA	NA
AK054910	chr4	-	24370782	24372354	1573	0	NA	NA	NA	NA	NA
AK054912	chr9	+	100181187	100183794	2608	0.443802	-0.0135412	0.0821957	-0.164743	0.869146	NA
AK054922	chr16	+	6861346	6862977	1632	0.116373	-0.0241783	0.0491771	-0.491659	0.622961	NA
AK054926	chrX	+	10056960	10058709	1456	0	NA	NA	NA	NA	NA
AK054938	chr7	-	49760897	49762764	1868	0	NA	NA	NA	NA	NA
AK054940	chrX	+	72150884	72153285	2402	0.105949	0.0472169	0.0487837	0.967883	0.333103	NA
AK054948	chr6	+	166388136	166389920	1785	3.95179	-0.247516	0.20749	-1.1929	0.232907	NA
AK054949	chr10	-	95325584	95327396	1813	1.08312	-0.0177917	0.123572	-0.143978	0.885518	NA
AK054951	chr22	+	46227989	46229558	1570	0.636723	-0.128298	0.108623	-1.18114	0.237549	NA
AK054959	chr5	-	81405057	81407149	1481	0.119022	-0.0243128	0.0493102	-0.493058	0.621972	NA
AK054961	chr9	+	33296944	33298783	1840	0.211898	0.0620196	0.0555801	1.11586	0.264482	NA
AK054962	chr1	+	174817299	174819069	1637	0.10949	-0.0237585	0.0488693	-0.486163	0.626852	NA
AK054971	chr1	+	62154665	62156054	1390	0.105949	0.0472169	0.0487837	0.967883	0.333103	NA
AK054973	chr2	-	63552516	63554702	2187	8.71194	0.0245133	0.230491	0.106353	0.915303	0.974614
AK054979	chr17	-	79268841	79271085	2245	0	NA	NA	NA	NA	NA
AK054980	chr8	+	8164501	8166799	2299	0.203996	-0.0343138	0.0583073	-0.5885	0.556197	NA
AK054980	chr8	-	12498867	12501164	2298	0.235395	-0.037605	0.0609558	-0.616922	0.537286	NA
AK054986	chr1	-	143897846	143899989	2144	0.10949	-0.0237585	0.0488693	-0.486163	0.626852	NA
AK054987	chr19	-	58121009	58122745	1737	0	NA	NA	NA	NA	NA
AK054989	chr22	-	33418795	33420607	1813	2.26204	-0.122391	0.163196	-0.749966	0.453275	NA
AK054996	chr2	+	62877670	62880407	2738	0.572857	0.0789402	0.0997438	0.79143	0.428693	NA
AK055000	chr5	-	656775	658574	1800	3.92204	-0.176802	0.20054	-0.881628	0.377978	NA
AK055002	chr1	+	144021671	144023706	2036	0.105949	0.0472169	0.0487837	0.967883	0.333103	NA
AK055005	chr10	+	74158637	74160488	1852	0.241736	0.0184584	0.059812	0.308607	0.757621	NA
AK055008	chr14	+	61801713	61803634	1922	0.658169	-0.00185304	0.101325	-0.0182881	0.985409	NA
AK055009	chr11	+	17794784	17796650	1867	0.35811	0.00117777	0.0771001	0.0152759	0.987812	NA
AK055010	chr4	+	129116946	129118925	1980	0.208057	0.0169496	0.0571492	0.296585	0.766783	NA
AK055014	chr1	+	32359722	32361319	1598	6.09485	-0.611496	0.22414	-2.72818	0.00636839	0.0851827
AK055021	chr1	+	186436873	186439190	2318	0.639135	0.0533274	0.102103	0.522292	0.601467	NA
AK055022	chrALTS_NT_167244	-	2812547	2813979	1433	0	NA	NA	NA	NA	NA
AK055022	chrALTS_NT_167247	-	2821952	2823384	1433	0	NA	NA	NA	NA	NA
AK055024	chr6	+	127343429	127345606	2178	35.115	0.0101695	0.202584	0.0501988	0.959964	0.987735
AK055026	chr3	+	100179567	100181730	2164	13.809	-0.000878208	0.234645	-0.00374271	0.997014	0.999269
AK055027	chr6	+	79573877	79575530	1654	3.88417	-0.264967	0.199557	-1.32778	0.184252	NA
[truncated: 42,887 more rows]
