# Supplementary material for: Chronophin regulates active vitamin B6 levels and transcriptomic features of glioblastoma cell lines cultured under non-adherent, serum-free conditions
Source: BMC Cancer. 2018 May 3;18:524. doi: 10.1186/s12885-018-4440-4 (PMC5934884; doi:10.1186/s12885-018-4440-4)
Supplement: Supplementary file 7 — Table S3. Genes deregulated in NCH421k after CIN knockdown (NGS results). Table of the results from the NGS analysis for NCH421k (comparison CTRL vs. CIN shRNA #1 and #2) including statistics as calculated by DESeq2. (XLSX 5355 kb) [file 12885_2018_4440_MOESM7_ESM.xlsx]

## Sheet: differentiallyexpressed_mRNAs_N
Symbol	Chromosome	Strand	Start	End	Length	baseMean	log2FoldChange	lfcSE	stat	pvalue	padj
47.11	chrALTS_NT_187636	+	115871	130199	1484	0	NA	NA	NA	NA	NA
47.11	chrALTS_NT_187637	+	71380	85883	1666	0	NA	NA	NA	NA	NA
47.11	chrALTS_NT_187639	+	71439	85942	1666	0	NA	NA	NA	NA	NA
47.11	chrALTS_NT_187640	+	115859	130358	1576	0	NA	NA	NA	NA	NA
47.11	chrALTS_NT_187641	+	70899	85414	1600	0	NA	NA	NA	NA	NA
47.11	chrALTS_NT_187643	+	71425	85926	1586	0	NA	NA	NA	NA	NA
47.11	chrALTS_NT_187645	+	71328	85584	1341	0	NA	NA	NA	NA	NA
47.11	chrALTS_NT_187668	+	116012	130516	1593	0	NA	NA	NA	NA	NA
47.11	chrALTS_NT_187669	+	71329	85585	1341	0	NA	NA	NA	NA	NA
47.11	chrALTS_NT_187673	+	71438	85759	1406	0	NA	NA	NA	NA	NA
47.11	chrALTS_NT_187685	+	71372	85693	1406	0	NA	NA	NA	NA	NA
47.11	chrALTS_NT_187686	+	116099	130393	1372	0	NA	NA	NA	NA	NA
47.11	chrALTS_NT_187687	+	71449	85961	1678	0	NA	NA	NA	NA	NA
SEPT1	chr16	-	30378133	30395991	4217	56.7614	-0.132355	0.229964	-0.575545	0.564923	0.774081
SEPT2	chr2	+	241315100	241354027	8332	7193.54	0.13884	0.0667447	2.08017	0.0375101	0.243864
SEPT3	chr22	+	41976810	41998221	5115	1835.52	-0.397368	0.12208	-3.255	0.00113394	0.067348
SEPT4	chr17	-	58520250	58540818	7957	1147.38	0.847231	0.319646	2.65053	NA	NA
SEPT5	chr22	+	19714464	19724772	5603	1544.22	-0.607778	0.270446	-2.24732	NA	NA
SEPT6	chrX	-	119615724	119695622	6723	1295.02	0.231325	0.129422	1.78737	0.0738777	0.319093
SEPT7	chr7	+	35800932	35907105	10390	2488.8	-0.0254227	0.113423	-0.22414	0.822648	0.918688
SEPT8	chr5	-	132750817	132778012	6833	2100.94	0.196927	0.171705	1.14689	0.251427	0.533851
SEPT9	chr17	+	77281410	77505792	11291	7030.41	0.264605	0.169713	1.55913	0.118966	0.387215
SEPT9	chrALTS_NW_003315955	+	78784	79107	324	0	NA	NA	NA	NA	NA
SEPT10	chr2	-	109542797	109614206	4908	417.087	0.574939	0.238009	2.41561	0.0157087	0.173794
SEPT11	chr4	+	76949703	77040154	9795	2679.26	0.00389046	0.200499	0.0194039	0.984519	0.993662
SEPT12	chr16	-	4777614	4788521	2180	1.55738	-0.264775	0.280283	-0.944669	0.344828	NA
SEPT14	chr7	-	55793544	55862789	3905	0.184357	-0.0591656	0.102928	-0.574827	0.565408	NA
SEPT15	chr1	-	86862445	86914424	2103	2633.01	-0.188688	0.227765	-0.828431	0.407427	0.668212
103AS	chrALTS_NT_187636	+	139108	160584	1895	0	NA	NA	NA	NA	NA
103AS	chrALTS_NT_187637	+	104920	116108	2169	0	NA	NA	NA	NA	NA
103AS	chrALTS_NT_187638	+	91648	102557	1581	0	NA	NA	NA	NA	NA
103AS	chrALTS_NT_187639	+	104978	116168	2102	0	NA	NA	NA	NA	NA
103AS	chrALTS_NT_187640	+	149657	160552	1567	0	NA	NA	NA	NA	NA
103AS	chrALTS_NT_187641	+	104537	115613	1742	0	NA	NA	NA	NA	NA
103AS	chrALTS_NT_187642	+	91446	102544	1730	0	NA	NA	NA	NA	NA
103AS	chrALTS_NT_187643	+	105240	116147	1539	0	NA	NA	NA	NA	NA
103AS	chrALTS_NT_187644	+	91486	102562	1742	0	NA	NA	NA	NA	NA
103AS	chrALTS_NT_187645	+	105189	115903	1346	0	NA	NA	NA	NA	NA
103AS	chrALTS_NT_187668	+	149718	160745	1728	0	NA	NA	NA	NA	NA
103AS	chrALTS_NT_187669	+	105195	116111	1548	0	NA	NA	NA	NA	NA
103AS	chrALTS_NT_187670	+	91430	102506	1742	0	NA	NA	NA	NA	NA
103AS	chrALTS_NT_187673	+	105159	116141	1657	0	NA	NA	NA	NA	NA
103AS	chrALTS_NT_187684	+	135423	146406	1656	0	NA	NA	NA	NA	NA
103AS	chrALTS_NT_187685	+	105157	116106	1581	0	NA	NA	NA	NA	NA
103AS	chrALTS_NT_187686	+	149817	160840	1657	0	NA	NA	NA	NA	NA
103AS	chrALTS_NT_187687	+	105003	116151	2169	0	NA	NA	NA	NA	NA
103AS	chrALTS_NT_113949	+	91439	102515	1742	0	NA	NA	NA	NA	NA
183ActI	chrALTS_NT_187636	+	40126	54421	1557	0	NA	NA	NA	NA	NA
183ActI	chrALTS_NT_187644	+	40171	54479	1569	0	NA	NA	NA	NA	NA
183ActI	chrALTS_NT_187670	+	40100	54125	1286	0	NA	NA	NA	NA	NA
27K	chr5	-	132987652	132988110	459	118.889	0.136067	0.168409	0.807957	0.419115	0.677353
28H	chr7	+	84876554	84876956	403	0.304301	0.0881832	0.139566	0.631838	0.527493	NA
354J5	chr6	-	108782126	108787053	4928	232.264	0.185662	0.163624	1.13469	0.256506	0.539333
5-HT5B	chr2	+	117859427	117934944	2284	5.05243	-0.371899	0.328218	-1.13309	0.257177	NA
71-7A3	chr5	+	37209364	37212381	3018	131.672	-0.560257	0.222755	-2.51512	0.0118992	0.158147
A10	chr2	+	90021567	90022185	409	0	NA	NA	NA	NA	NA
A1BG	chr19	-	58345178	58362751	6170	269.433	-0.547549	0.23929	-2.28823	0.0221242	0.193389
A1BG-AS1	chr19	+	58351970	58355183	2130	178.973	-0.258968	0.192708	-1.34384	0.179001	0.460237
A1CF	chr10	-	50799409	50885675	9819	0.279858	-0.0756685	0.115616	-0.654483	0.512801	NA
A20	chr2	-	89213417	89213928	388	0	NA	NA	NA	NA	NA
A26	chr2	-	89159751	89160366	406	0	NA	NA	NA	NA	NA
A2M	chr12	-	9067664	9116229	6384	5128.34	0.0948838	0.323613	0.293201	0.769368	0.891114
A2M-AS1	chr12	+	9065177	9068055	2282	68.3196	0.156717	0.328612	0.476908	0.633428	0.815784
A2ML1	chr12	+	8822472	8887001	7150	0.990509	-0.404719	0.238662	-1.69578	0.0899273	NA
A2MP1	chr12	-	9228533	9275817	4657	0.538439	-0.00837377	0.152691	-0.0548412	0.956265	NA
A30	chr2	-	89117336	89117844	384	0	NA	NA	NA	NA	NA
A3GALT2	chr1	-	33306766	33321098	1023	0.431477	-0.0942188	0.128056	-0.735761	0.461876	NA
A4GALT	chr22	-	42692117	42721301	4554	7.75162	0.418273	0.326581	1.28076	0.200277	NA
A4GNT	chr3	-	138123718	138132387	1771	0.460997	-0.0968809	0.129707	-0.746921	0.455111	NA
A6ps1	chr17	-	29203426	29204474	1049	153.031	0.222391	0.148445	1.49813	0.134099	0.406138
A-761H5.2	chr16	-	28700294	28701540	959	1.39879	-0.0309547	0.264483	-0.117039	0.906829	NA
AA06	chr17	-	33529787	33533760	632	0	NA	NA	NA	NA	NA
AAAS	chr12	-	53307456	53324864	4225	693.132	0.174816	0.0997688	1.75221	0.0797374	0.327782
AACP	chr8	+	18370607	18371484	878	0	NA	NA	NA	NA	NA
AACS	chr12	+	125065379	125143333	15693	451.252	0.603005	0.261528	2.3057	NA	NA
AACSP1	chr5	-	178764861	178818435	3380	3.11887	0.475909	0.253777	1.8753	NA	NA
AADAC	chr3	+	151813974	151828488	1703	0	NA	NA	NA	NA	NA
AADACL2	chr3	+	151733916	151761339	5071	0.182855	0.0894421	0.0985692	0.907405	0.364193	NA
AADACL2	chrALTS_NW_003315913	+	155089	180671	3230	0	NA	NA	NA	NA	NA
AADACL3	chr1	+	12716115	12728759	4049	0	NA	NA	NA	NA	NA
AADACL4	chr1	+	12644547	12667086	1634	0	NA	NA	NA	NA	NA
AADACP1	chr3	+	151770428	151784894	2012	0.2836	-0.072236	0.113131	-0.638517	0.523137	NA
AADAT	chr4	-	170060222	170091699	2912	245.117	0.170876	0.137982	1.23839	0.215571	0.496916
AAED1	chr9	-	96639577	96655317	3098	176.926	0.263333	0.17601	1.49613	0.13462	0.406901
AAGAB	chr15	-	67200675	67255198	7808	838.094	0.0203982	0.108056	0.188775	0.850269	0.930644
AAK1	chr2	-	69457995	69643845	26492	444.671	-0.019574	0.21455	-0.091233	0.927307	0.970902
AAMDC	chr11	+	77821114	77900785	1195	81.0825	0.0891573	0.190084	0.469041	0.639041	0.818868
AAMP	chr2	-	218264123	218270257	2937	1367.75	0.272551	0.134982	2.01917	0.0434692	0.259541
AANAT	chr17	+	76453351	76470117	2149	2.88597	-0.238342	0.297501	-0.801149	0.423046	NA
AAR2	chr20	+	36236417	36256941	2975	809.27	0.1963	0.12314	1.59412	0.110909	0.375056
AARD	chr8	+	116938199	116944487	2412	0	NA	NA	NA	NA	NA
AARS	chr16	-	70252295	70289555	4676	2496.2	0.445887	0.161506	2.76081	0.00576576	0.121855
AARS2	chr6	-	44298726	44313357	5257	594.55	0.131227	0.101905	1.28774	0.197836	0.478502
AARSD1	chr17	-	42950526	42964498	1972	440.42	-0.0206646	0.166662	-0.123991	0.901322	0.957037
AASDH	chr4	-	56338284	56387698	4908	184.21	-0.00362152	0.166114	-0.0218015	0.982606	0.993033
AASDHPPT	chr11	+	106077489	106098710	6060	1159.94	0.0466327	0.0874987	0.532953	0.594066	0.794051
AASS	chr7	-	122073544	122144290	6705	580.596	0.0684943	0.220123	0.311164	0.755676	0.883853
AATF	chr17	+	36948875	37056871	4218	1055.84	0.486851	0.263049	1.8508	NA	NA
AATF	chrALTS_NT_187614	+	1185240	1293236	3915	0	NA	NA	NA	NA	NA
AATK	chr17	-	81117295	81166077	6111	379.195	-0.938676	0.212264	-4.42221	9.76967e-06	0.00492457
AATK-AS1	chr17	+	81165507	81183164	1577	2.80164	-0.281768	0.31118	-0.905481	0.365211	NA
AB014085.4	chr6	-	30359278	30359911	634	0	NA	NA	NA	NA	NA
AB014085.4	chrALTS_NT_167244	-	1688775	1689408	634	0	NA	NA	NA	NA	NA
AB014085.4	chrALTS_NT_113891	-	1838958	1839591	634	0	NA	NA	NA	NA	NA
AB014085.4	chrALTS_NT_167245	-	1615125	1615758	634	0	NA	NA	NA	NA	NA
AB014085.4	chrALTS_NT_167246	-	1669513	1670146	634	0	NA	NA	NA	NA	NA
AB014085.4	chrALTS_NT_167248	-	1614360	1614993	634	0	NA	NA	NA	NA	NA
AB014085.4	chrALTS_NT_167249	-	1657735	1658368	634	0	NA	NA	NA	NA	NA
AB023060.6	chr6	+	31140727	31140913	187	0	NA	NA	NA	NA	NA
AB023060.6	chrALTS_NT_113891	+	2623117	2623303	187	0	NA	NA	NA	NA	NA
AB023060.6	chrALTS_NT_167245	+	2400054	2400240	187	0	NA	NA	NA	NA	NA
AB023060.6	chrALTS_NT_167246	+	2451244	2451430	187	0	NA	NA	NA	NA	NA
AB023060.6	chrALTS_NT_167247	+	2484856	2485042	187	0	NA	NA	NA	NA	NA
AB023060.6	chrALTS_NT_167248	+	2398759	2398945	187	0	NA	NA	NA	NA	NA
ABAT	chr16	+	8674565	8784575	9744	2010.99	-0.516525	0.212659	-2.42889	0.0151453	0.171115
ABC35	chr7	+	117713753	117715901	657	0.868048	-0.0575905	0.213408	-0.269862	0.787267	NA
ABCA1	chr9	-	104781002	104928246	14019	30.1546	-0.817856	0.275174	-2.97214	0.00295736	0.100272
ABCA10	chr17	-	69148007	69244846	8005	0	NA	NA	NA	NA	NA
ABCA11P	chr4	-	425435	474209	3119	167.358	-0.246324	0.209835	-1.17389	0.240438	0.522926
ABCA12	chr2	-	214931542	215138428	9498	4.23101	0.474908	0.308204	1.54089	0.123344	NA
ABCA13	chr7	+	48171458	48647496	19235	1.64569	0.213986	0.147414	1.4516	NA	NA
ABCA17P	chr16	+	2339150	2426699	6574	32.6219	-1.10685	0.245169	-4.51464	6.34235e-06	0.00355218
ABCA2	chr9	-	137007227	137028922	11514	1876.38	-0.412626	0.121717	-3.39006	0.000698781	0.0524929
ABCA3	chr16	-	2275878	2340746	7623	4701.88	-0.184388	0.18504	-0.99648	NA	NA
ABCA4	chr1	-	93992835	94121149	9448	0.177788	0.0975004	0.10266	0.949743	0.342243	NA
ABCA5	chr17	-	69244311	69327244	12791	4.84972	0.141219	0.12359	1.14264	NA	NA
ABCA6	chr17	-	69078691	69143262	14282	0	NA	NA	NA	NA	NA
ABCA7	chr19	+	1040101	1065572	8415	104.518	0.137142	0.319272	0.429546	0.667526	0.835223
ABCA8	chr17	-	68867287	68955404	11429	4.58136	0.369906	0.253279	1.46047	NA	NA
ABCA9	chr17	-	68974488	69062296	9838	0	NA	NA	NA	NA	NA
ABCB1	chr7	-	87503633	87713323	5625	0	NA	NA	NA	NA	NA
ABCB10	chr1	-	229516582	229558695	4985	502.718	0.0533859	0.141127	0.378282	0.705221	0.857194
ABCB10P	chr15	+	23179869	23182049	2181	13.7686	0.157	0.314385	0.499386	0.617507	NA
ABCB11	chr2	-	168922826	169031323	5512	0.241605	0.0202824	0.106197	0.190988	0.848535	NA
ABCB11	chrALTS_NW_003315909	-	109565	123061	2041	0	NA	NA	NA	NA	NA
ABCB4	chr7	-	87402045	87480435	7212	3.45748	0.427604	0.304485	1.40435	0.160215	NA
ABCB5	chr7	+	20615622	20777038	9088	0	NA	NA	NA	NA	NA
ABCB6	chr2	-	219209766	219222738	7615	2183.85	0.0330542	0.0825474	0.400427	0.688842	0.848402
ABCB7	chrX	-	75053172	75156340	2899	353.193	0.269641	0.113034	2.38548	0.0170568	0.179904
ABCB8	chr7	+	151028422	151052753	11451	526.532	0.123317	0.176044	0.700488	0.483623	0.72302
ABCB9	chr12	-	122920178	122981649	9096	470.354	0.234236	0.158595	1.47694	0.139691	0.412781
ABCC1	chr16	+	15949577	16143074	7576	2054.92	-0.183005	0.248042	-0.737797	0.460638	0.706711
ABCC1	chrALTS_NT_187607	+	1607547	1800966	8518	0	NA	NA	NA	NA	NA
ABCC10	chr6	+	43427544	43450430	8152	487.76	-0.0955994	0.118025	-0.809992	0.417945	0.676459
ABCC11	chr16	-	48166910	48247568	7246	34.4252	-0.0028053	0.26767	-0.0104805	0.991638	0.99653
ABCC12	chr16	-	48082973	48156018	9431	0.0955008	-0.0445546	0.0938371	-0.474808	0.634924	NA
ABCC13	chr21	+	14236206	14362754	10722	0	NA	NA	NA	NA	NA
ABCC2	chr10	+	99782694	99852192	6545	13.7959	0.124674	0.328635	0.379368	0.704414	NA
ABCC3	chr17	+	50634814	50692252	10588	0.470628	0.0436915	0.171753	0.254386	0.799198	NA
ABCC4	chr13	-	95019829	95301446	8282	544.419	0.249133	0.148461	1.6781	0.0933279	0.350186
ABCC5	chr3	-	183919934	184018015	9943	1225.29	-0.473701	0.208533	-2.27159	0.0231114	0.197229
ABCC6	chr16	-	16148928	16223522	7559	22.5271	0.0129347	0.272841	0.0474076	0.962188	0.985319
ABCC6	chrALTS_NT_187607	-	1807491	1881733	6105	0	NA	NA	NA	NA	NA
ABCC6P1	chr16	+	18571162	18598328	3431	2.12537	-0.374556	0.291531	-1.28479	0.198865	NA
ABCC6P2	chr16	-	14820792	14824702	1077	2.38287	-0.0860916	0.29065	-0.296204	0.767075	NA
ABCC6P2	chrALTS_NT_187607	+	962170	964453	719	0	NA	NA	NA	NA	NA
ABCC8	chr11	-	17392885	17476845	6705	44.2513	-0.740811	0.328306	-2.25647	0.0240415	0.199756
ABCC9	chr12	-	21797389	21941863	12091	0.441797	-0.0525731	0.14801	-0.355199	0.722441	NA
ABCD1	chrX	+	153724868	153744762	3748	163.828	-0.217176	0.143326	-1.51526	0.129707	0.399394
ABCD2	chr12	-	39550033	39620041	6528	11.9169	-0.453519	0.321605	-1.41017	0.158489	NA
ABCD3	chr1	+	94418377	94518666	7756	608.07	0.0474218	0.107367	0.44168	0.658721	0.83083
ABCD4	chr14	-	74285277	74303064	8923	538.299	0.0623547	0.160517	0.388462	0.697674	0.853095
ABCE1	chr4	+	145097932	145129524	6610	1292.01	0.18558	0.0957294	1.93859	0.052551	0.280904
ABCF1	chr6	+	30571376	30597179	4523	1659.12	0.376117	0.181867	2.06809	0.0386315	0.246284
ABCF1	chrALTS_NT_113891	+	2051098	2076903	4443	0	NA	NA	NA	NA	NA
ABCF1	chrALTS_NT_167245	+	1827203	1853009	4443	0	NA	NA	NA	NA	NA
ABCF1	chrALTS_NT_167246	+	1881605	1907409	4439	0	NA	NA	NA	NA	NA
ABCF1	chrALTS_NT_167247	+	1915422	1941226	4439	0	NA	NA	NA	NA	NA
ABCF1	chrALTS_NT_167248	+	1826463	1852267	4443	0	NA	NA	NA	NA	NA
ABCF1	chrALTS_NT_167249	+	1872133	1897937	4442	0	NA	NA	NA	NA	NA
ABCF2	chr7	-	151207830	151227374	5486	1965.51	0.21089	0.113294	1.86144	0.0626823	0.298448
ABCF3	chr3	+	184186023	184194012	5214	730.738	0.09612	0.0910738	1.05541	0.291239	0.570259
ABCG1	chr21	+	42199689	42297244	6121	17.189	0.00267976	0.328695	0.00815272	0.993495	NA
ABCG2	chr4	-	88090264	88231417	4908	3.7507	-0.0719045	0.270033	-0.26628	0.790023	NA
ABCG4	chr11	+	119149012	119162666	6284	4.79016	0.0183393	0.324693	0.0564822	0.954958	NA
ABCG5	chr2	-	43806130	43838900	4274	1.6081	-0.279184	0.259981	-1.07386	0.282884	NA
ABCG8	chr2	+	43838964	43878808	3022	0.881041	-0.203121	0.214861	-0.945359	0.344475	NA
ABHD1	chr2	+	27123764	27130991	4834	110.431	0.0784049	0.195076	0.40192	0.687743	0.847669
ABHD10	chr3	+	111978876	111993368	5268	354.484	0.443305	0.211675	2.09427	0.0362359	0.239911
ABHD11	chr7	-	73736094	73738867	2412	245.896	0.357003	0.239274	1.49203	NA	NA
ABHD12	chr20	-	25294743	25390983	3214	755.145	0.294159	0.135659	2.16837	0.0301307	0.222007
ABHD12B	chr14	+	50872160	50904970	6300	8.98543	0.0449434	0.328433	0.136842	0.891156	NA
ABHD13	chr13	+	108218379	108234255	5985	192.213	0.21059	0.157947	1.33329	0.182435	0.464302
ABHD14A	chr3	+	51975026	51981200	1765	267.173	-0.217989	0.178432	-1.22169	0.221824	0.503819
ABHD14A-ACY1	chr3	+	51975050	51989183	2164	322.512	0.0942511	0.12784	0.737261	0.460964	0.706907
ABHD14B	chr3	-	51968510	51983409	4059	452.687	-0.105693	0.174112	-0.607041	0.543824	0.760736
ABHD15	chr17	-	29560547	29567137	3592	285.49	0.022202	0.204501	0.108567	0.913546	0.964069
ABHD16A	chr6	-	31686949	31703444	5588	445.021	-0.0353162	0.132542	-0.266452	0.789891	0.902647
ABHD16A	chrALTS_NT_113891	-	3164239	3191356	4662	0	NA	NA	NA	NA	NA
ABHD16A	chrALTS_NT_167245	-	2934713	2961834	4662	0	NA	NA	NA	NA	NA
ABHD16A	chrALTS_NT_167246	-	2991996	3008464	5560	0	NA	NA	NA	NA	NA
ABHD16A	chrALTS_NT_167247	-	3028821	3055949	4662	0	NA	NA	NA	NA	NA
ABHD16A	chrALTS_NT_167248	-	2942773	2959248	4125	0	NA	NA	NA	NA	NA
ABHD16A	chrALTS_NT_167249	-	2986234	3002713	4129	0	NA	NA	NA	NA	NA
ABHD16B	chr20	+	63861213	63863306	2094	78.2108	-0.255197	0.179123	-1.4247	0.154244	0.431701
ABHD17A	chr19	-	1876810	1885547	6139	437.102	-0.175744	0.166985	-1.05246	0.29259	0.571131
ABHD17AP2	chr1	+	148146395	148149566	933	42.4876	-0.273871	0.251732	-1.08795	0.276618	0.558271
ABHD17B	chr9	-	71862452	71911245	3340	463.464	-0.051755	0.170016	-0.304412	0.760814	0.886183
ABHD17C	chr15	+	80695303	80755621	4415	472.275	0.0264419	0.26368	0.10028	0.920122	0.96686
ABHD2	chr15	+	89087459	89202360	9670	1802.93	0.575476	0.280386	2.05244	0.0401265	0.250137
ABHD3	chr18	-	21650897	21704805	3987	119.425	0.124173	0.237185	0.52353	0.600606	0.796516
ABHD4	chr14	+	22598237	22613215	3899	317.195	0.757251	0.313521	2.41531	NA	NA
ABHD5	chr3	+	43690870	43734371	7667	268.588	0.0718596	0.132693	0.541549	0.588129	0.789778
ABHD6	chr3	+	58237506	58294738	4568	215.681	0.108552	0.15426	0.703696	0.481622	0.721837
ABHD8	chr19	-	17292131	17303473	2090	81.7358	0.786802	0.327193	2.4047	0.0161856	0.176175
ABI1	chr10	-	26746593	26861087	4218	374.696	0.26263	0.180482	1.45516	0.145626	0.420975
ABI2	chr2	+	203327874	203447723	23928	1962.84	-0.119197	0.107412	-1.10972	0.267122	0.548461
ABI3	chr17	+	49210227	49223225	2130	0	NA	NA	NA	NA	NA
ABI3BP	chr3	-	100749156	100993515	10264	0.241605	0.0202824	0.106197	0.190988	0.848535	NA
ABL1	chr9	+	130713881	130887675	8566	2038.78	-0.118399	0.122808	-0.964098	0.334997	0.61034
ABL2	chr1	-	179099327	179229684	13257	693.628	-0.154784	0.174533	-0.886845	0.375162	0.645001
ABLIM1	chr10	-	114424445	114427398	2954	0.169649	-0.0527942	0.0976726	-0.540522	0.588837	NA
ABLIM1	chr10	-	114431110	114768609	12041	524.947	-0.197521	0.316142	-0.624785	0.532112	0.753366
ABLIM2	chr4	-	7957489	8158832	10787	19.4166	-0.33474	0.288799	-1.15908	0.246425	0.528573
ABLIM3	chr5	+	149141483	149260542	7726	7.11955	0.736021	0.284886	2.58357	NA	NA
ABO	chr9	-	133250401	133275214	6354	0	NA	NA	NA	NA	NA
ABR	chr17	-	1003518	1229630	11245	3102.87	-0.279694	0.21696	-1.28915	0.197345	0.478323
ABR	chrALTS_NT_187613	-	42765	231794	7962	0	NA	NA	NA	NA	NA
ABR	chrALTS_NT_187664	-	42765	153205	6370	0	NA	NA	NA	NA	NA
ABRA	chr8	-	106759483	106770245	2755	0.119906	0.0802067	0.0953599	0.841095	0.400295	NA
ABRACL	chr6	+	139028682	139043302	1800	426.641	0.0429108	0.203781	0.210573	0.833221	0.92321
ABT1	chr6	+	26596943	26600744	2958	506.823	0.208615	0.133092	1.56745	0.11701	0.383906
ABTB1	chr3	+	127672929	127680926	6654	94.5733	-0.116634	0.234811	-0.496716	0.61939	0.808099
ABTB2	chr11	-	34150987	34358008	4974	262.139	0.532571	0.242397	2.1971	0.0280133	0.215261
AC012044.5	chr10	-	45815426	45817588	588	0.119906	0.0802067	0.0953599	0.841095	0.400295	NA
AC022026.3	chr10	+	74371535	74372416	882	0.664914	-0.115009	0.190281	-0.604417	0.545566	NA
AC022394.1	chr10	+	84081429	84081995	268	0.121698	-0.047885	0.095277	-0.502587	0.615255	NA
ACAA1	chr3	-	38103129	38137242	7109	446.919	0.100924	0.124839	0.808433	0.418841	0.67733
ACAA2	chr18	-	49782167	49813960	4618	536.84	0.361456	0.128648	2.80965	0.00495962	0.115111
ACACA	chr17	-	37084988	37406822	12772	2150.6	0.332564	0.202443	1.64275	0.100435	0.360583
ACACA	chrALTS_NT_187614	-	1320992	1645967	11624	0	NA	NA	NA	NA	NA
ACACB	chr12	+	109116431	109268226	14783	139.496	0.56116	0.272724	2.05761	0.0396278	0.249272
ACAD10	chr12	+	111686053	111757107	7973	471.551	0.121005	0.213984	0.565489	0.571741	0.778165
ACAD11	chr3	-	132558138	132660723	5292	448.926	-0.110732	0.113494	-0.97566	0.329233	0.604432
ACAD8	chr11	+	134253495	134265855	8024	743.205	-0.0789501	0.138384	-0.570516	0.568328	0.776215
ACAD9	chr3	+	128879490	128916082	6930	518.959	-0.0824367	0.0919106	-0.896923	0.36976	0.640714
ACADL	chr2	-	210187908	210225491	4704	7.42522	-0.150982	0.327887	-0.46047	0.645179	NA
ACADM	chr1	+	75724347	75763679	4404	713.198	-0.141687	0.14964	-0.946857	0.343712	0.617977
ACADM/RABGGTB	chr1	+	75749497	75787575	546	81.4309	-0.147403	0.20403	-0.722459	0.470013	0.713393
ACADS	chr12	+	120725735	120740008	2648	79.7104	0.492966	0.271896	1.81307	0.0698213	0.312162
ACADSB	chr10	+	123008913	123058311	6263	329.861	0.219335	0.137264	1.5979	0.110065	0.373986
ACADVL	chr17	+	7217125	7225273	5442	1310.38	-0.0614135	0.164677	-0.372933	0.709199	0.859604
ACAN	chr15	+	88803442	88875354	9491	386.924	0.106121	0.301119	0.352422	0.724522	0.867302
ACAP1	chr17	+	7336529	7351478	7004	5.15066	-0.490212	0.328487	-1.49233	0.135612	NA
ACAP2	chr3	-	195274736	195443088	11042	443.327	0.0660081	0.149537	0.441417	0.658911	0.83083
ACAP3	chr1	-	1292376	1309609	10343	5382.5	-0.474336	0.197028	-2.40746	0.0160641	0.175268
ACAT1	chr11	+	108121516	108148168	4379	1165.26	0.140807	0.137914	1.02098	0.307264	0.584019
ACAT2	chr6	+	159760328	159779112	4374	2782.7	0.238866	0.13512	1.76781	0.0770933	0.324096
ACBD3	chr1	-	226144679	226186730	5115	581.226	-0.0086445	0.113681	-0.0760418	0.939386	0.975779
ACBD4	chr17	+	45132600	45144181	3779	57.9394	0.125349	0.278929	0.449393	0.653148	0.827003
ACBD5	chr10	-	27195214	27242275	4516	257.312	0.263305	0.206612	1.27439	0.202525	0.483338
ACBD6	chr1	-	180275380	180502954	2369	493.935	-0.134422	0.0978873	-1.37323	0.16968	0.450417
ACBD7	chr10	-	15015072	15088776	4365	200.906	0.19043	0.154376	1.23355	0.217372	0.498789
ACCS	chr11	+	44065925	44084240	5867	1.82855	0.224271	0.150528	1.48989	NA	NA
ACCSL	chr11	+	44047981	44059977	1867	0	NA	NA	NA	NA	NA
ACD	chr16	-	67657512	67660815	3223	373.229	-0.076724	0.139839	-0.54866	0.583239	0.786114
ACE	chr17	+	63477061	63521848	11381	0.608565	0.0807712	0.185705	0.434943	0.663604	NA
ACE2	chrX	-	15561033	15602148	3927	1.47223	-0.305544	0.267741	-1.14119	0.253791	NA
ACER1	chr19	-	6306142	6333629	1445	0.121698	-0.047885	0.095277	-0.502587	0.615255	NA
ACER2	chr9	+	19408927	19452620	3351	11.947	0.356306	0.323567	1.10118	0.270818	NA
ACER3	chr11	+	76860873	77026797	10922	360.792	0.0110645	0.142983	0.0773832	0.938319	0.975274
ACHE	chr7	-	100889994	100896914	3670	10.5672	-0.237928	0.325596	-0.730748	0.464933	NA
ACIN1	chr14	-	23058564	23095614	9110	3463.94	0.128252	0.106327	1.2062	0.227739	0.508976
ACKR1	chr1	+	159203307	159206500	2635	0	NA	NA	NA	NA	NA
ACKR2	chr3	+	42804752	42887974	5469	1.6396	0.25977	0.251801	1.03165	0.302238	NA
ACKR3	chr2	+	236560781	236582358	4070	829.897	0.106613	0.158451	0.672847	0.501044	0.733181
ACKR4	chr3	+	132597237	132618967	2954	10.6437	-0.0743895	0.325638	-0.228442	0.819303	NA
ACLY	chr17	-	41866908	41930542	5217	7092.82	0.0646022	0.126217	0.511835	0.608766	0.801564
ACMSD	chr2	+	134838430	134902076	3033	2.55636	-0.146729	0.306437	-0.478823	0.632065	NA
ACN9	chr7	+	97116590	97181763	2223	297.833	0.367507	0.189643	1.93789	0.0526366	0.281041
ACNATP	chr9	-	101334084	101339347	1225	0	NA	NA	NA	NA	NA
ACO1	chr9	+	32384603	32454769	7901	392.424	0.125214	0.119813	1.04508	0.295986	0.573804
ACO2	chr22	+	41469117	41528989	3569	2156.34	0.356478	0.15199	2.34541	0.0190061	0.185068
ACOT1	chr14	+	73537114	73543794	1713	7.51633	0.680976	0.311614	2.18532	NA	NA
ACOT11	chr1	+	54542257	54639192	9860	4.72043	-0.423607	0.327607	-1.29303	0.196	NA
ACOT12	chr5	-	81329921	81394169	2467	0.453249	-0.142504	0.154916	-0.919874	0.357639	NA
ACOT13	chr6	+	24667035	24705069	4398	371.746	0.0595486	0.117322	0.507565	0.611759	0.803037
ACOT2	chr14	+	73567620	73575658	2393	61.4743	1.01125	0.323802	3.12307	NA	NA
ACOT4	chr14	+	73591659	73596496	2409	0.0955008	-0.0445546	0.0938371	-0.474808	0.634924	NA
ACOT6	chr14	+	73610945	73619888	1183	0.302761	0.135031	0.119946	1.12576	0.260266	NA
ACOT7	chr1	-	6264269	6394391	4893	932.132	0.236569	0.126187	1.87474	0.0608285	0.295807
ACOT8	chr20	-	45841721	45857409	3713	340.11	-0.164572	0.108071	-1.52282	0.127805	0.397423
ACOT9	chrX	-	23702253	23766475	5055	609.05	-0.0441772	0.0999231	-0.442112	0.658408	0.83083
ACOX1	chr17	-	75941507	75979434	8227	682.349	0.31112	0.101063	3.07849	0.0020805	0.0888441
ACOX2	chr3	-	58505136	58537319	3859	7.54868	0.760927	0.304767	2.49675	NA	NA
ACOX3	chr4	-	8366282	8440725	3848	258.763	0.0194166	0.130302	0.149012	0.881544	0.946914
ACOXL	chr2	+	110732573	111118222	5342	0.542143	-0.085611	0.174683	-0.490093	0.624068	NA
ACP1	chr2	+	264140	278283	3486	1254.41	-0.096626	0.139262	-0.693845	0.487779	0.725296
ACP2	chr11	-	47239302	47248906	4342	328.257	0.39983	0.208536	1.91732	0.0551976	0.286542
ACP5	chr19	-	11574660	11579008	2827	14.6558	-0.00902273	0.324962	-0.0277655	0.977849	NA
ACP6	chr1	-	147642235	147670512	10562	365.264	-0.272497	0.131953	-2.0651	0.0389133	0.24714
ACPP	chr3	+	132317367	132368302	4291	0.182855	0.0894421	0.0985692	0.907405	0.364193	NA
ACPT	chr19	+	50790415	50795224	1347	2.95103	-0.246238	0.295704	-0.832719	0.405003	NA
ACR	chr22	+	50738196	50745334	1922	1.22959	-0.0364617	0.225562	-0.161648	0.871583	NA
ACRBP	chr12	-	6619683	6647460	4541	8.76695	-0.323071	0.325727	-0.991846	0.321273	NA
ACRC	chrX	+	71577990	71613590	4099	45.1852	-0.621995	0.308858	-2.01385	0.0440251	0.260592
ACRV1	chr11	-	125671522	125681123	2212	16.5622	0.115536	0.310253	0.372393	0.709601	NA
ACSBG1	chr15	-	78167468	78234707	7062	822.785	0.253273	0.162182	1.56166	0.118368	0.386184
ACSBG2	chr19	+	6135247	6193103	3458	4.18805	-0.766195	0.32183	-2.38074	0.0172777	NA
ACSF2	chr17	+	50426158	50474845	5744	174.327	0.534269	0.290608	1.83845	0.0659956	0.304357
ACSF3	chr16	+	89093809	89155846	11500	396.446	0.0827301	0.114031	0.725508	0.46814	0.711694
ACSL1	chr4	-	184755595	184826818	6177	580.755	0.820937	0.295117	2.78173	NA	NA
ACSL3	chr2	+	222860934	222944639	7005	2349.11	-0.050072	0.180104	-0.278018	NA	NA
ACSL4	chrX	-	109629350	109733403	8398	537.044	0.215879	0.210393	1.02607	0.304857	0.581402
ACSL5	chr10	+	112374018	112428380	4397	2.39936	-0.3022	0.304256	-0.993242	0.320592	NA
ACSL6	chr5	-	131806990	132012177	14937	26.0543	-0.689235	0.297824	-2.31424	0.0206546	0.190755
ACSM1	chr16	-	20623233	20698890	2875	0	NA	NA	NA	NA	NA
ACSM2A	chr16	+	20451515	20487669	8142	0	NA	NA	NA	NA	NA
ACSM2A	chr16	+	20487702	20489659	1958	0	NA	NA	NA	NA	NA
ACSM2B	chr16	-	20536226	20576373	7827	0	NA	NA	NA	NA	NA
ACSM3	chr16	+	20610243	20797581	8218	139.976	-0.247829	0.162417	-1.52589	0.127038	0.396768
ACSM4	chr12	+	7304284	7328724	2477	1.27424	-0.0497539	0.24742	-0.201091	0.840627	NA
ACSM5	chr16	+	20409529	20441336	3091	0.555348	0.0531889	0.174663	0.304523	0.760729	NA
ACSM6	chr10	+	95194200	95228929	2808	0	NA	NA	NA	NA	NA
ACSS1	chr20	-	25005147	25058980	15386	1003.12	0.345992	0.220019	1.57256	0.115821	0.382458
ACSS2	chr20	+	34872146	34927966	5305	501.608	-0.100256	0.186799	-0.536706	0.591471	0.792295
ACSS3	chr12	+	81022383	81261205	10468	0.401714	0.0493422	0.118109	0.417766	0.676118	NA
ACT1GP1	chr3	+	139493809	139494937	1129	4.02318	-0.171955	0.324351	-0.530152	0.596007	NA
ACTA1	chr1	-	229431245	229434098	1495	6.12554	-0.555549	0.328655	-1.69037	0.0909574	NA
ACTA2	chr10	-	88935074	88991390	9228	0.64204	0.0169812	0.16029	0.105941	0.915629	NA
ACTA2-AS1	chr10	+	88932684	88939974	2043	0.454361	0.0725566	0.1499	0.484034	0.628362	NA
ACTB	chr7	-	5527148	5563784	3259	32527	0.275039	0.138143	1.99097	0.0464843	0.266383
ACTBL2	chr5	-	57480016	57482809	2794	0.346296	-0.0262844	0.139082	-0.188985	0.850105	NA
ACTBP2	chr6	-	88275882	88276989	1108	0.533576	0.0600973	0.174247	0.344897	0.730171	NA
ACTC1	chr15	-	34788096	34796139	4640	78.6817	0.0601123	0.260506	0.230752	0.817507	0.91634
ACTG1	chr17	-	81509971	81523847	2992	24480	0.0462767	0.083341	0.555269	0.57871	0.782833
ACTG1P4	chr1	+	103569404	103571391	1988	25.5635	0.23935	0.268905	0.890092	0.373417	0.643895
ACTG2	chr2	+	73892314	73919865	5010	47.5767	0.613222	0.287327	2.13423	0.0328237	0.230116
ACTGP10	chrX	-	53142832	53143913	1082	5.88564	0.0447518	0.328589	0.136194	0.891668	NA
ACTGP3	chr20	+	1160584	1161697	1114	1.6034	0.191219	0.278328	0.687027	0.492066	NA
ACTGP5	chr1	-	92228581	92229435	855	3.78422	0.452316	0.325362	1.39019	0.164471	NA
ACTGP9	chr6	+	46204729	46207386	2658	30.4166	-0.262625	0.253715	-1.03512	0.300614	0.578198
ACTL10	chr20	+	33666498	33668525	2028	20.1377	-0.157733	0.324732	-0.485733	0.627156	0.812398
ACTL6A	chr3	+	179562880	179588408	3675	861.058	0.210304	0.0930866	2.25923	0.0238688	0.199756
ACTL6B	chr7	-	100643097	100656461	2558	3.64394	-0.72201	0.302241	-2.38886	0.0169009	NA
ACTL7A	chr9	+	108862228	108863759	1532	0	NA	NA	NA	NA	NA
ACTL7B	chr9	-	108854588	108856967	2380	0.363303	-0.00818179	0.112914	-0.0724602	0.942236	NA
ACTL8	chr1	+	17755313	17827063	2042	79.3462	-0.252081	0.195454	-1.28972	0.197147	0.47827
ACTL9	chr19	-	8697397	8698830	1434	0	NA	NA	NA	NA	NA
ACTN1	chr14	-	68870498	68979440	12642	1346.94	0.559855	0.190293	2.94206	0.00326036	0.102818
ACTN2	chr1	+	236686454	236764631	5530	231.53	-0.608876	0.265453	-2.29372	0.0218065	0.193088
ACTN3	chr11	+	66546274	66563329	3696	1.77409	-0.490733	0.281476	-1.74343	0.0812587	NA
ACTN4	chr19	+	38647616	38731583	5427	3983.64	0.0284515	0.121914	0.233373	0.815472	0.9153
ACTR10	chr14	+	58200080	58235636	4039	343.649	0.563578	0.220483	2.55611	0.010585	0.151577
ACTR1A	chr10	-	102479229	102502755	4371	1273.85	0.390742	0.210171	1.85916	0.0630043	0.298668
ACTR1B	chr2	-	97655939	97664107	2916	567.948	0.278061	0.207814	1.33803	0.180888	0.462606
ACTR2	chr2	+	65227695	65271253	6445	1886.21	0.409661	0.178253	2.29821	0.0215501	0.192549
ACTR3	chr2	+	113889934	113962596	12037	1413.28	0.603553	0.196043	3.07867	0.00207927	0.0888441
ACTR3B	chr7	+	152759749	152887714	6777	257.563	-0.186766	0.183541	-1.01757	0.308882	0.58603
ACTR3BP2	chr2	+	91940668	91942470	1803	0	NA	NA	NA	NA	NA
ACTR3BP5	chr10	+	38696424	38698241	1818	0	NA	NA	NA	NA	NA
ACTR3C	chr7	-	150242261	150323714	8408	0	NA	NA	NA	NA	NA
ACTR5	chr20	+	38748294	38772520	2665	302.262	0.105873	0.134387	0.787821	0.430801	0.684376
ACTR6	chr12	+	100199865	100241865	4306	310.728	0.259578	0.201338	1.28926	0.197306	0.478323
ACTR8	chr3	-	53865016	53882202	4037	365.142	0.153256	0.140755	1.08882	0.276234	0.558056
ACTRT1	chrX	-	128050962	128052403	1442	0	NA	NA	NA	NA	NA
ACTRT2	chr1	+	3021482	3022903	1422	0.734005	0.0490863	0.186403	0.263334	0.792293	NA
ACTRT3	chr3	-	169766921	169769895	2005	0.2836	-0.072236	0.113131	-0.638517	0.523137	NA
ACVR1	chr2	-	157736444	157875862	4094	166.503	-0.0161983	0.173598	-0.0933092	0.925658	0.97008
ACVR1B	chr12	+	51951667	51997079	5559	508.218	-0.13593	0.119924	-1.13347	0.257018	0.539734
ACVR1C	chr2	-	157526767	157629005	9195	2.91236	-0.168831	0.282232	-0.5982	0.549707	NA
ACVR2A	chr2	+	147844517	147930827	6771	253.669	-0.40659	0.208872	-1.9466	0.0515825	0.27891
ACVR2B	chr3	+	38453851	38493142	15861	263.379	-0.374905	0.19913	-1.88271	0.0597391	0.29377
ACVR2B-AS1	chr3	-	38451033	38454820	2511	84.0448	-0.329966	0.252377	-1.30743	0.191066	0.472185
ACVRL1	chr12	+	51906908	51923361	5020	0.638998	0.209428	0.171817	1.2189	0.222883	NA
ACY1	chr3	+	51983284	51989202	2554	249.609	0.166176	0.150222	1.1062	0.268641	0.55004
ACY3	chr11	-	67642555	67650659	2064	1.56713	-0.0314433	0.195893	-0.160512	0.872478	NA
ACYP1	chr14	-	75053221	75069478	1007	84.0425	0.399721	0.282503	1.41493	NA	NA
ACYP2	chr2	+	54115273	54305300	2743	75.1981	0.0743805	0.197728	0.376176	0.706786	0.858307
ADA	chr20	-	44619519	44652233	4295	157.552	0.546797	0.27041	2.0221	NA	NA
ADAD1	chr4	+	122378966	122429802	2699	0	NA	NA	NA	NA	NA
ADAD2	chr16	+	84191117	84197168	4132	0	NA	NA	NA	NA	NA
ADAL	chr15	+	43330356	43354555	5333	327.07	0.128974	0.138796	0.929238	0.352766	0.625237
ADAM10	chr15	-	58588807	58749978	14648	983.342	0.068185	0.118066	0.577514	0.563592	0.773099
ADAM11	chr17	+	44759031	44781846	5269	352.856	-0.416942	0.310329	-1.34355	0.179095	0.460237
ADAM12	chr10	-	126012381	126388558	11858	15.3874	-0.173824	0.323565	-0.537213	0.59112	NA
ADAM15	chr1	+	155050566	155062776	6585	2079.21	-0.0129678	0.0720371	-0.180016	0.85714	0.934714
ADAM17	chr2	-	9488486	9555792	5511	830.14	0.0300887	0.150748	0.199596	0.841797	0.926361
ADAM18	chr8	+	39584489	39730064	3825	0	NA	NA	NA	NA	NA
ADAM18	chrALTS_NT_187577	+	335202	480684	3269	0	NA	NA	NA	NA	NA
ADAM19	chr5	-	157395534	157575823	7392	242.922	-0.215883	0.313765	-0.688042	0.491426	0.727282
ADAM1A	chr12	+	111899063	111902238	3176	94.9296	-0.0495147	0.189744	-0.260956	0.794127	0.904446
ADAM2	chr8	-	39743735	39838289	2905	0	NA	NA	NA	NA	NA
ADAM2	chrALTS_NT_187577	-	494374	588925	2672	0	NA	NA	NA	NA	NA
ADAM20	chr14	-	70522358	70556039	3217	1.06019	-0.0330818	0.222176	-0.148899	0.881634	NA
ADAM20P1	chr14	-	70468876	70483756	3039	1.31219	-0.110137	0.173471	-0.634897	0.525495	NA
ADAM21	chr14	+	70452157	70459905	2664	5.05188	-0.380777	0.328183	-1.16026	0.245945	NA
ADAM21P1	chr14	-	70245491	70247801	2311	0.69771	0.106002	0.206871	0.512408	0.608366	NA
ADAM22	chr7	+	87934143	88202889	10830	524.261	-0.525004	0.170627	-3.07691	0.00209155	0.0888441
ADAM23	chr2	+	206443539	206621130	12019	699.391	0.550272	0.295186	1.86415	NA	NA
ADAM28	chr8	+	24294040	24359018	9209	0.399802	0.0441501	0.145013	0.304456	0.760781	NA
ADAM29	chr4	+	174829668	174978180	6033	0	NA	NA	NA	NA	NA
ADAM30	chr1	-	119893533	119896524	2992	0	NA	NA	NA	NA	NA
ADAM32	chr8	+	39107531	39284917	9600	2.9329	-0.220703	0.3063	-0.720545	0.471189	NA
ADAM32	chrALTS_NT_187577	+	13214	190632	3410	0	NA	NA	NA	NA	NA
ADAM33	chr20	-	3667965	3682690	7383	2.45896	-0.493907	0.285991	-1.727	0.0841672	NA
ADAM3A	chr8	-	39451045	39522989	3136	0	NA	NA	NA	NA	NA
ADAM5	chr8	+	39314591	39417378	2852	0	NA	NA	NA	NA	NA
ADAM5	chrALTS_NT_187577	+	220374	267549	898	0	NA	NA	NA	NA	NA
ADAM6	chr14	-	105969729	105972269	2015	0	NA	NA	NA	NA	NA
ADAM6	chrALTS_NT_187600	-	437498	440038	1843	0	NA	NA	NA	NA	NA
ADAM7	chr8	+	24440930	24512760	4783	0	NA	NA	NA	NA	NA
ADAM8	chr10	-	133262403	133276903	5121	3.18865	0.178586	0.3165	0.564253	0.572582	NA
ADAM9	chr8	+	38996986	39105261	4937	1217.56	0.771403	0.265697	2.90332	0.00369231	0.104661
ADAM9	chrALTS_NT_187577	+	7546	10944	1723	0	NA	NA	NA	NA	NA
ADAMDEC1	chr8	+	24384285	24406013	2440	0	NA	NA	NA	NA	NA
ADAMTS1	chr21	-	26835747	26845409	6959	510.812	-0.0150173	0.21085	-0.0712227	0.943221	0.977614
ADAMTS10	chr19	-	8580240	8610753	5832	21.3464	-1.07527	0.295079	-3.64399	0.000268445	0.0368854
ADAMTS12	chr5	-	33523535	33892192	9778	11.1788	-0.13239	0.321651	-0.411594	0.680637	NA
ADAMTS12	chrALTS_NT_187551	-	74965	93341	695	0	NA	NA	NA	NA	NA
ADAMTS13	chr9	+	133414339	133459403	5728	78.917	-0.0834369	0.296074	-0.281811	0.778088	0.895999
ADAMTS14	chr10	+	70672803	70762441	6778	40.1918	-0.319791	0.274123	-1.1666	0.243374	0.525717
ADAMTS15	chr11	+	130448974	130476644	6130	29.7799	0.109696	0.304802	0.359893	0.718927	0.864351
ADAMTS16	chr5	+	5140330	5320304	5781	2.96718	0.036324	0.306492	0.118515	0.905659	NA
ADAMTS17	chr15	-	99971438	100342005	7664	73.118	-0.239742	0.323047	-0.742127	NA	NA
ADAMTS18	chr16	-	77282128	77435114	6403	0	NA	NA	NA	NA	NA
ADAMTS19	chr5	+	129460265	129738683	5450	59.8952	-0.345402	0.326902	-1.05659	0.290698	0.56979
ADAMTS2	chr5	-	179110851	179345430	7698	1.45864	0.341429	0.196848	1.73448	0.0828327	NA
ADAMTS20	chr12	-	43353866	43551921	7242	1.96828	-0.170741	0.293732	-0.581281	0.561051	NA
ADAMTS3	chr4	-	72280969	72568799	6585	172.438	-0.825199	0.293741	-2.80927	0.00496534	0.115111
ADAMTS4	chr1	-	161184308	161199056	10334	259.386	-0.164701	0.21314	-0.772735	0.439679	0.690684
ADAMTS5	chr21	-	26917912	26967120	9663	47.0385	-0.283672	0.259698	-1.09231	0.274695	0.556605
ADAMTS6	chr5	-	65148736	65481920	8402	50.4549	-0.580161	0.264074	-2.19696	0.0280233	0.215261
ADAMTS7	chr15	-	78759203	78811463	7933	176.268	-0.25101	0.26669	-0.941203	0.346601	0.620052
ADAMTS7P1	chr15	+	82293283	82334609	5195	1.73071	-0.36667	0.274528	-1.33564	0.181668	NA
ADAMTS8	chr11	-	130404923	130428993	4525	4.47039	-0.439522	0.30927	-1.42116	0.15527	NA
ADAMTS9	chr3	-	64515654	64688000	10863	188.701	0.171508	0.215501	0.795854	0.426117	0.681878
ADAMTS9-AS1	chr3	+	64561711	64589961	3203	0.518178	0.0162235	0.195691	0.0829035	0.933928	NA
ADAMTS9-AS2	chr3	+	64685104	64975536	2388	0.250795	0.00324835	0.106301	0.0305582	0.975622	NA
ADAMTSL1	chr9	+	18473894	18910950	12424	10.2414	0.611409	0.316623	1.93103	NA	NA
ADAMTSL2	chr9	+	133532164	133575519	6450	3.32461	-0.112685	0.307227	-0.366779	0.713784	NA
ADAMTSL3	chr15	+	83654086	84039842	10116	0.0955008	-0.0445546	0.0938371	-0.474808	0.634924	NA
ADAMTSL4	chr1	+	150549369	150560937	6770	19.6321	-0.844923	0.321519	-2.62791	0.00859112	0.143688
ADAMTSL4-AS1	chr1	-	150560202	150562115	1914	3.76168	-0.243369	0.315857	-0.770503	0.441002	NA
ADAMTSL5	chr19	-	1498611	1513556	3749	4.43495	-0.0632843	0.326129	-0.194047	0.846139	NA
ADAP1	chr7	-	897900	975549	5222	170.125	-0.425486	0.272722	-1.56014	0.118726	0.386901
ADAP1/COX19	chr7	-	972701	975549	924	13.5174	0.0876303	0.315514	0.277738	0.781214	NA
ADAP2	chr17	+	30921679	30959322	3450	4.30331	-0.552853	0.319747	-1.72903	0.0838034	NA
ADAR	chr1	-	154582057	154627999	8698	4996.19	-0.237602	0.173394	-1.3703	0.170593	0.451286
ADARB1	chr21	+	45073853	45226563	11144	588.42	-0.0553712	0.104622	-0.529248	0.596633	0.794593
ADARB2	chr10	-	1177313	1737476	10596	0	NA	NA	NA	NA	NA
ADAT1	chr16	-	75598349	75623323	4652	318.047	0.0363502	0.135396	0.268474	0.788335	0.901823
ADAT2	chr6	-	143422832	143450704	7906	446.165	-0.196186	0.217295	-0.902857	0.366602	0.637946
ADAT3	chr19	+	1905372	1913447	2243	186.456	0.120973	0.155016	0.780389	0.435162	0.687404
ADCK1	chr14	+	77800083	77935012	4953	160.885	0.2577	0.205825	1.25203	0.210557	0.491517
ADCK2	chr7	+	140672930	140695121	2727	413.971	0.159429	0.13827	1.15303	0.248898	0.531903
ADCK3	chr1	+	226896888	226987545	8601	985.941	-0.301132	0.22412	-1.34362	NA	NA
ADCK4	chr19	-	40691529	40718207	5616	328.2	-0.274738	0.129439	-2.12252	0.0337937	0.233318
ADCK5	chr8	+	144373101	144393242	2769	109.753	0.0332548	0.180505	0.184232	0.853831	0.932517
ADCY1	chr7	+	45574140	45723116	13530	971.816	-0.145755	0.280801	-0.519068	0.603713	0.798509
ADCY10	chr1	-	167809120	167914369	6321	3.01939	-0.435231	0.295276	-1.47398	0.140486	NA
ADCY10P1	chr6	+	41101022	41140835	8157	45.7389	-0.627198	0.307436	-2.04009	0.0413411	0.252183
ADCY2	chr5	+	7396208	7830081	16337	131.055	-0.120028	0.297809	-0.403035	0.686922	0.84721
ADCY3	chr2	-	24819169	24919839	5952	1568.25	-0.0689883	0.133062	-0.518466	0.604133	0.798785
ADCY4	chr14	-	24318349	24335093	8067	0.0955008	-0.0445546	0.0938371	-0.474808	0.634924	NA
ADCY5	chr3	-	123282296	123449758	8932	54.9953	-1.06019	0.25197	-4.20762	2.58076e-05	0.00907586
ADCY6	chr12	-	48766192	48789037	9354	755.404	-0.163119	0.189663	-0.860046	0.389764	0.65549
ADCY7	chr16	+	50244919	50318135	8796	516.711	-0.471949	0.300001	-1.57316	NA	NA
ADCY8	chr8	-	130780300	131042426	5939	0.989897	0.0798041	0.21216	0.376151	0.706805	NA
ADCY9	chr16	-	3962649	4116185	10230	936.003	0.0631148	0.135044	0.467364	0.640239	0.819598
ADCYAP1	chr18	+	904365	912172	4184	0	NA	NA	NA	NA	NA
ADCYAP1R1	chr7	+	31052461	31111479	6832	2.97178	-0.00349914	0.296072	-0.0118186	0.99057	NA
ADD1	chr4	+	2843727	2930076	13215	1963.23	-0.159163	0.0939556	-1.69402	0.0902616	0.346554
ADD2	chr2	-	70607618	70768243	12604	1195.41	-0.323735	0.157675	-2.05318	0.0400551	0.250088
ADD3	chr10	+	109996368	110135565	8002	409.094	0.16864	0.249907	0.674811	0.499796	0.732426
ADGB	chr6	+	146598965	146815462	7560	0	NA	NA	NA	NA	NA
ADH1A	chr4	-	99276366	99291028	2074	0.304263	0.00118696	0.10971	0.010819	0.991368	NA
ADH1B	chr4	-	99304964	99321442	6145	0.0888939	0.0730619	0.0935728	0.780803	0.434918	NA
ADH1C	chr4	-	99336492	99353027	1740	0	NA	NA	NA	NA	NA
ADH4	chr4	-	99123657	99144298	2285	0.279895	-0.00933397	0.108909	-0.0857042	0.931702	NA
ADH5	chr4	-	99070978	99088801	6777	1481.9	0.129448	0.105953	1.22175	0.221804	0.503819
ADH5B	chr6	-	65836930	65838039	1110	375.368	0.199546	0.12992	1.53591	0.12456	0.393018
ADH6	chr4	-	99202638	99219537	3775	8.44771	-0.472874	0.328631	-1.43892	0.150172	NA
ADH7	chr4	-	99412261	99435737	2882	0	NA	NA	NA	NA	NA
ADHFE1	chr8	+	66432483	66471601	3527	6.58856	0.012322	0.328635	0.0374944	0.970091	NA
ADHFE1/C8orf46	chr8	+	66471441	66474939	478	0.299486	0.0420465	0.110472	0.380608	0.703494	NA
ADI1	chr2	-	3497361	3519736	5331	830.152	0.431015	0.13111	3.28742	0.00101109	0.0636285
ADI1	chrALTS_NT_187522	-	107389	110465	1346	0	NA	NA	NA	NA	NA
ADIG	chr20	+	38581195	38588463	772	1.25589	0.0313834	0.212437	0.14773	0.882556	NA
ADIPOQ	chr3	+	186842674	186858463	4629	0.0921785	-0.0440703	0.0936244	-0.470714	0.637845	NA
ADIPOR1	chr1	-	202940823	202958572	3276	1261.14	-0.157502	0.141769	-1.11098	0.266578	0.54779
ADIPOR2	chr12	+	1688574	1788679	4631	1711.1	0.290492	0.152859	1.90039	0.0573813	0.290596
ADIRF	chr10	+	86968192	86983934	1901	0	NA	NA	NA	NA	NA
ADIRF-AS1	chr10	-	86965741	86971311	3822	0	NA	NA	NA	NA	NA
ADK	chr10	+	74151185	74709303	3379	84.9927	1.15569	0.321354	3.59632	NA	NA
ADM	chr11	+	10304680	10307397	2335	2.35186	0.208305	0.290312	0.717521	0.473053	NA
ADM2	chr22	+	50481556	50486440	4276	3.22091	0.548528	0.300133	1.82762	0.0676072	NA
ADM5	chr19	+	49688664	49690990	2133	165.236	-0.341008	0.258435	-1.31951	0.186998	0.468875
ADNP	chr20	-	50888918	50931240	7203	2767.5	-0.0491201	0.110041	-0.446382	0.655322	0.828715
ADNP2	chr18	+	80109031	80140351	5689	759.602	-0.0433221	0.117708	-0.368047	0.712838	0.86126
ADO	chr10	+	62804756	62808483	3728	711.901	0.23181	0.173269	1.33786	NA	NA
ADORA1	chr1	+	203090654	203167405	4251	44.9939	-0.00971183	0.284164	-0.0341769	0.972736	0.989207
ADORA2A	chr22	+	24417879	24442360	4193	26.1115	-0.873462	0.294465	-2.96627	0.00301436	0.101227
ADORA2A-AS1	chr22	-	24429210	24432430	1991	7.30236	-0.203385	0.32653	-0.622867	0.533372	NA
ADORA2B	chr17	+	15944917	15975896	2701	103.156	0.346162	0.194135	1.7831	0.0745708	0.320124
ADORA2BP	chr1	+	209744373	209745214	842	0	NA	NA	NA	NA	NA
ADORA3	chr1	-	111483348	111563977	4274	0.592327	0.0012959	0.19752	0.00656086	0.994765	NA
ADPGK	chr15	-	72751367	72784326	8728	1273.45	0.142556	0.159381	0.894438	0.371087	0.641809
ADPGK-AS1	chr15	+	72782835	72805542	5723	79.6666	0.17255	0.179791	0.959725	0.337194	0.612498
ADPRH	chr3	+	119579268	119589945	4615	0.213877	-0.0613533	0.104709	-0.585942	0.557915	NA
ADPRHL1	chr13	-	113421940	113453631	2420	7.87853	-0.711101	0.326364	-2.17886	0.0293423	NA
ADPRHL2	chr1	+	36088852	36093932	1691	502.372	0.197007	0.149136	1.32099	0.186504	0.468356
ADPRM	chr17	+	10697594	10712947	3334	76.0101	-0.161125	0.22019	-0.731751	0.46432	0.709062
ADPRTP1	chr13	+	110936759	110939784	3026	1141.95	-0.0508297	0.140238	-0.362453	0.717014	0.863269
ADRA1A	chr8	-	26747938	26869486	10695	3.29138	0.279759	0.165781	1.68752	NA	NA
ADRA1B	chr5	+	159916733	159985786	4355	0	NA	NA	NA	NA	NA
ADRA1D	chr20	-	4220631	4249074	2790	0.584579	0.00249614	0.197319	0.0126503	0.989907	NA
ADRA2A	chr10	+	111077032	111080907	3876	1.93234	0.0853537	0.261485	0.326419	0.744107	NA
ADRA2B	chr2	-	96112875	96116245	3371	0.182855	0.0894421	0.0985692	0.907405	0.364193	NA
ADRA2C	chr4	+	3766348	3768526	2179	0.548564	0.123401	0.114486	1.07787	0.281091	NA
ADRB1	chr10	+	114044047	114046908	2862	18.3701	-0.0220631	0.30515	-0.0723023	0.942361	0.977016
ADRB2	chr5	+	148825245	148828687	3443	0	NA	NA	NA	NA	NA
ADRB3	chr8	-	37962991	37966965	3241	0	NA	NA	NA	NA	NA
ADRBK1	chr11	+	67266410	67286558	6667	850.709	0.345386	0.201695	1.71242	NA	NA
ADRBK2	chr22	+	25564849	25729294	9476	170.802	-0.192266	0.226536	-0.848722	0.396036	0.659929
ADRM1	chr20	+	62302056	62308862	3326	1391.57	0.254102	0.125283	2.02823	0.0425373	0.255932
ADSL	chr22	+	40346500	40369367	5632	1906.71	0.288398	0.10397	2.77386	0.00553963	0.119592
ADSS	chr1	-	244408492	244452134	3993	848.682	0.0387849	0.0982386	0.394803	0.692988	0.850598
ADSSL1	chr14	+	104724186	104747325	5742	17.6762	0.837569	0.328526	2.54947	NA	NA
ADTB1L2	chr22	+	32134028	32134133	106	0	NA	NA	NA	NA	NA
ADTRP	chr6	-	11712054	11807046	4058	0	NA	NA	NA	NA	NA
ADXP1	chr20	-	34475924	34476474	551	32.0874	0.03239	0.239956	0.134983	0.892625	0.952058
AEBP1	chr7	+	44104361	44114565	4882	1521.54	-0.144768	0.317208	-0.456383	NA	NA
AEBP2	chr12	+	19439492	19522239	6819	270.724	0.100045	0.120157	0.832617	0.405061	0.666449
AEN	chr15	+	88620921	88632282	9472	1332.29	-0.0489172	0.21064	-0.232232	0.816358	0.915595
AES	chr19	-	3052910	3063107	5151	3090.32	0.0452786	0.126384	0.358263	0.720147	0.864994
AFAP1	chr4	-	7758713	7939926	9999	951.51	-0.127568	0.188543	-0.676598	0.498661	0.731543
AFAP1L1	chr5	+	149271838	149341805	4757	101.32	0.728957	0.320065	2.27753	0.0227546	0.195875
AFAP1L2	chr10	-	114281494	114404778	6559	517.061	0.803823	0.314857	2.55298	NA	NA
AFF1	chr4	+	86934606	87141054	11168	479.298	0.0494977	0.22789	0.2172	0.828053	0.92106
AFF2	chrX	+	148500619	149000663	14015	0	NA	NA	NA	NA	NA
AFF3	chr2	-	99545419	100142739	13550	160.372	-0.781467	0.314321	-2.48621	0.0129114	0.162584
AFF4	chr5	-	132875379	132963662	11020	1369.07	-0.0096341	0.184963	-0.0520867	0.95846	0.983867
AFG3L1P	chr16	+	89972580	90002161	10016	502.144	-0.324716	0.14725	-2.2052	0.0274404	0.213022
AFG3L2	chr18	-	12328944	12377314	6624	1375.04	0.314817	0.118901	2.64771	0.00810386	0.141885
AFG3L2P	chr8	-	43270198	43271962	1765	235.564	0.296967	0.164651	1.80362	0.0712912	0.315224
AFM	chr4	+	73481683	73504001	2244	0	NA	NA	NA	NA	NA
AFMID	chr17	+	78185159	78207701	4040	453.435	0.00264351	0.145047	0.0182252	0.985459	0.993872
AFP	chr4	+	73431138	73456174	3259	0	NA	NA	NA	NA	NA
AFTPH	chr2	+	64524305	64593005	5770	344.376	-0.29389	0.130632	-2.24976	0.0244643	0.201012
AGA	chr4	-	177430770	177442503	2675	100.403	0.306541	0.201887	1.51838	0.128919	0.398511
AGAP1	chr2	+	235494089	236131800	16855	1383.72	-0.221087	0.193981	-1.13973	0.254398	0.537209
AGAP11	chr10	+	86970741	87010203	3340	0.360651	-0.0866951	0.123213	-0.703618	0.481671	NA
AGAP2	chr12	-	57723761	57742201	6750	1822.37	-0.580031	0.318243	-1.8226	NA	NA
AGAP2-AS1	chr12	+	57726266	57728057	1206	792.081	-0.446318	0.275042	-1.62273	0.104648	0.366524
AGAP3	chr7	+	151085831	151144436	12555	2475.51	-0.184892	0.147326	-1.25499	0.209482	0.490218
AGAP4	chr10	-	45825592	45854808	5842	17.7947	-0.196554	0.301738	-0.651405	0.514785	0.741389
AGAP5	chr10	-	73674275	73697881	2845	12.8474	-0.49935	0.314667	-1.58692	0.112531	NA
AGAP6	chr10	+	49973136	50010499	4404	63.002	-0.161633	0.192109	-0.841363	0.400145	0.662451
AGAP7P	chr10	+	46109495	46131671	2501	29.1919	-0.353846	0.327054	-1.08192	0.279287	0.559837
AGAP9	chr10	-	47499688	47501060	1373	0.26515	-0.0695501	0.111129	-0.62585	0.531414	NA
AGAP9	chr10	-	47501854	47549750	2848	22.7168	-0.224053	0.301957	-0.742003	0.458086	0.705078
AGBL1	chr15	+	86141996	87029052	4481	0	NA	NA	NA	NA	NA
AGBL2	chr11	-	47659486	47715376	5420	1.97777	0.202716	0.197395	1.02696	0.304442	NA
AGBL3	chr7	+	134986508	135135778	9329	66.6383	-0.341954	0.230752	-1.48191	0.138363	0.410986
AGBL4	chr1	-	48532855	50023954	7664	0.370534	0.0172022	0.14067	0.122287	0.902671	NA
AGBL5	chr2	+	27042364	27070622	5475	804.627	-0.218634	0.106317	-2.05642	0.0397417	0.249678
AGER	chr6	-	32180968	32184324	2077	136.021	-0.297172	0.216073	-1.37533	0.169028	0.450339
AGER	chrALTS_NT_167244	-	3513570	3516926	2077	0	NA	NA	NA	NA	NA
AGER	chrALTS_NT_113891	-	3619320	3622676	2077	0	NA	NA	NA	NA	NA
AGER	chrALTS_NT_167246	-	3485949	3489305	2077	0	NA	NA	NA	NA	NA
AGER	chrALTS_NT_167247	-	3522987	3526343	2077	0	NA	NA	NA	NA	NA
AGER	chrALTS_NT_167248	-	3404169	3407525	2077	0	NA	NA	NA	NA	NA
AGER	chrALTS_NT_167249	-	3497175	3500531	2077	0	NA	NA	NA	NA	NA
AGFG1	chr2	+	227472137	227561222	9391	1008.82	0.288782	0.131415	2.19748	0.027986	0.215261
AGFG2	chr7	+	100539211	100568220	5479	105.971	0.344733	0.260412	1.3238	0.18557	0.467777
AGGF1	chr5	+	77029251	77065234	6375	809.009	-0.0914515	0.0923488	-0.990284	0.322035	0.598405
AGK	chr7	+	141551189	141655244	6825	533.025	0.135223	0.139357	0.970338	0.331878	0.607292
AGK	chrALTS_NW_003315922	+	476	21836	3150	0	NA	NA	NA	NA	NA
AGL	chr1	+	99850077	99924023	8441	546.726	-0.33997	0.175756	-1.93433	0.0530724	0.282194
AGMAT	chr1	-	15571699	15585110	3154	1.22052	0.20975	0.234756	0.893483	0.371599	NA
AGMO	chr7	-	15200318	15562015	2823	10.4078	0.839652	0.289367	2.90169	NA	NA
AGO1	chr1	+	35869808	35929610	12886	1121.79	-0.147779	0.148752	-0.99346	0.320486	0.596846
AGO2	chr8	-	140531165	140635619	4282	243.52	0.227633	0.166387	1.36809	0.171284	0.45213
AGO3	chr1	+	35930718	36072500	21062	398.582	-0.280215	0.155126	-1.80637	0.0708599	0.314806
AGO4	chr1	+	35807630	35857890	7366	253.306	-0.482316	0.153786	-3.13627	0.00171109	0.0851234
AGPAT1	chr6	-	32168206	32178111	3678	1559.22	0.167752	0.167732	1.00012	0.317254	0.594625
AGPAT1	chrALTS_NT_167244	-	3500808	3510713	3751	0	NA	NA	NA	NA	NA
AGPAT1	chrALTS_NT_113891	-	3606558	3616463	3676	0	NA	NA	NA	NA	NA
AGPAT1	chrALTS_NT_167246	-	3473187	3483092	3676	0	NA	NA	NA	NA	NA
AGPAT1	chrALTS_NT_167247	-	3510227	3520132	3676	0	NA	NA	NA	NA	NA
AGPAT1	chrALTS_NT_167248	-	3391407	3401312	3676	0	NA	NA	NA	NA	NA
AGPAT1	chrALTS_NT_167249	-	3484413	3494318	3751	0	NA	NA	NA	NA	NA
AGPAT2	chr9	-	136673143	136687459	1834	264.768	0.412928	0.208968	1.97604	0.0481504	0.270882
AGPAT3	chr21	+	43865149	43987594	12621	1141.51	0.0176817	0.155255	0.113888	0.909327	0.961778
AGPAT4	chr6	-	161129979	161274075	9663	1696.22	-0.414464	0.269184	-1.5397	NA	NA
AGPAT4-IT1	chr6	-	161160135	161161982	1848	33.7877	-0.475141	0.314041	-1.51299	0.130282	0.399702
AGPAT5	chr8	+	6708357	6761503	6034	1754.14	0.491136	0.238675	2.05776	NA	NA
AGPAT6	chr8	+	41578188	41625001	7658	1329.09	0.41962	0.240807	1.74256	0.0814104	0.330849
AGPAT9	chr4	+	83535733	83605875	3455	47.5627	1.49545	0.326271	4.58347	NA	NA
AGPS	chr2	+	177392644	177543836	8272	513.468	0.323718	0.185742	1.74283	0.0813625	0.330743
AGR2	chr7	-	16791811	16833433	4672	0.487408	0.0814296	0.124103	0.656144	0.511732	NA
AGR3	chr7	-	16859405	16881989	1128	1.27998	0.189453	0.139551	1.35759	NA	NA
AGRN	chr1	+	1020123	1056119	11364	9049.66	-0.355593	0.195412	-1.81971	0.0688036	0.310303
AGRP	chr16	-	67482571	67483813	764	0	NA	NA	NA	NA	NA
AGT	chr1	-	230702523	230714590	2584	101.599	-0.332268	0.316206	-1.0508	0.293353	0.571989
AGTPBP1	chr9	-	85546539	85742029	5322	309.882	-0.00927605	0.135184	-0.0686181	0.945294	0.978823
AGTR1	chr3	+	148697784	148743008	3478	5.17301	0.101827	0.310796	0.327634	0.743188	NA
AGTR2	chrX	+	116170705	116174972	2899	0	NA	NA	NA	NA	NA
AGTRAP	chr1	+	11736084	11754802	2444	439.93	0.0197031	0.111693	0.176404	0.859976	0.93587
AGVR6190	chr15	+	92714200	92715755	1556	0.503433	-0.0602157	0.173334	-0.347396	0.728294	NA
AGXT	chr2	+	240868479	240880502	4579	0.121698	-0.047885	0.095277	-0.502587	0.615255	NA
AGXT2	chr5	-	34998101	35048188	4152	0.558381	0.00880946	0.196797	0.0447643	0.964295	NA
AHCTF1	chr1	-	246839098	246931978	9609	828.248	-0.0617476	0.170387	-0.362396	0.717056	0.863269
AHCTF1P1	chr2	-	161499067	161507902	8836	397.362	0.056886	0.195408	0.291115	0.770963	0.892347
AHCY	chr20	-	34280265	34311802	4327	4793.03	0.107474	0.171446	0.626872	0.530743	0.752671
AHCYL1	chr1	+	109984686	110023742	6647	2106.27	-0.123475	0.120436	-1.02524	0.305252	0.581876
AHCYL2	chr7	+	129225014	129430211	10864	502.656	0.0916533	0.168187	0.544948	0.585789	0.788246
AHDC1	chr1	-	27534035	27604431	7737	380.734	-0.128899	0.129308	-0.996839	0.318843	0.595766
AHI1	chr6	-	135283532	135497776	10225	244.356	-0.132423	0.146566	-0.903505	0.366258	0.637495
AHNAK	chr11	-	62433542	62556235	19511	494.874	1.10968	0.313442	3.5403	0.000399679	0.0411152
AHNAK2	chr14	-	104937244	104978357	18773	93.2485	0.519176	0.287556	1.80548	NA	NA
AHR	chr7	+	17298622	17346152	6278	1162.79	0.956645	0.304486	3.14183	NA	NA
AHRR	chr5	+	304176	438291	7229	629.493	0.349649	0.304854	1.14694	NA	NA
AHSA1	chr14	+	77458030	77469474	2258	1367.54	0.807022	0.261878	3.08167	0.0020584	0.0888441
AHSA2	chr2	+	61177418	61191203	11026	1466.95	-0.600716	0.219497	-2.73679	0.00620427	0.125934
AHSG	chr3	+	186612923	186621318	2353	1.71596	-0.30799	0.285156	-1.08008	0.280108	NA
AHSP	chr16	+	31527864	31528804	563	0	NA	NA	NA	NA	NA
AICDA	chr12	-	8602166	8612871	3111	0	NA	NA	NA	NA	NA
AIDA	chr1	-	222668013	222713210	4517	146.276	0.0301628	0.161646	0.186598	0.851975	0.931747
AIF1	chr6	+	31615184	31617021	1585	0	NA	NA	NA	NA	NA
AIF1	chrALTS_NT_113891	+	3092473	3094310	1629	0	NA	NA	NA	NA	NA
AIF1	chrALTS_NT_167245	+	2862951	2864788	1629	0	NA	NA	NA	NA	NA
AIF1	chrALTS_NT_167247	+	2957070	2958907	1629	0	NA	NA	NA	NA	NA
AIF1	chrALTS_NT_167248	+	2871006	2872843	1629	0	NA	NA	NA	NA	NA
AIF1	chrALTS_NT_167249	+	2914470	2916307	1629	0	NA	NA	NA	NA	NA
AIF1L	chr9	+	131096476	131123152	5183	3244.32	0.367037	0.176775	2.0763	NA	NA
AIFM1	chrX	-	130129362	130165887	3306	1489.98	0.372714	0.146347	2.54677	0.0108724	0.153513
AIFM2	chr10	-	70098223	70132934	7093	33.9381	-0.715228	0.320265	-2.23324	0.0255332	0.20521
AIFM3	chr22	+	20965108	20981360	5193	11.5335	-0.616525	0.317207	-1.94361	0.0519429	NA
AIG1	chr6	+	143059363	143340343	5513	188.414	-0.381699	0.323167	-1.18112	0.237555	0.520172
AIM1	chr6	+	106360808	106570460	8856	527.392	0.346445	0.220045	1.57443	0.115388	0.381733
AIM1L	chr1	-	26321859	26354130	5871	0.169649	-0.0527942	0.0976726	-0.540522	0.588837	NA
AIM2	chr1	-	159058999	159147096	2769	0	NA	NA	NA	NA	NA
AIMP1	chr4	+	106315544	106349226	3328	842.485	0.151103	0.125616	1.2029	0.229014	0.51044
AIMP2	chr7	+	6009245	6023834	1752	1026.54	0.219589	0.124861	1.75867	0.0786331	0.326272
AIP	chr11	+	67483034	67491108	1456	428.273	0.195328	0.166598	1.17245	0.241015	0.523536
AIPL1	chr17	-	6423737	6435199	3606	0	NA	NA	NA	NA	NA
AIRE	chr21	+	44285838	44298648	4902	0	NA	NA	NA	NA	NA
AIT	chrALTS_NW_003315942	-	50071	104790	3983	0	NA	NA	NA	NA	NA
AJAP1	chr1	+	4654732	4792534	12405	0	NA	NA	NA	NA	NA
AJUBA	chr14	-	22971174	22982642	5979	162.397	0.141325	0.196174	0.720406	0.471275	0.714159
AK000013	chr16	+	66549280	66551212	1933	17.5087	-0.035522	0.295849	-0.120068	0.904429	NA
AK000016	chr5	+	29955440	29956277	838	0	NA	NA	NA	NA	NA
AK000019	chrX	-	138908408	138909724	1317	0	NA	NA	NA	NA	NA
AK000023	chr2	+	180908650	180909939	1290	0	NA	NA	NA	NA	NA
AK000024	chr6	+	139282743	139283289	547	0	NA	NA	NA	NA	NA
AK000030	chr10	-	132364640	132365165	526	0.598934	-0.111656	0.199795	-0.558856	0.57626	NA
AK000041	chr14	-	95460372	95464213	3842	0.182855	0.0894421	0.0985692	0.907405	0.364193	NA
AK000085	chr22	-	18077186	18078884	1699	127.831	0.312529	0.192842	1.62065	0.105093	0.366946
AK000090	chr8	-	143851828	143853825	1998	0.258543	0.0019649	0.106568	0.0184379	0.985289	NA
AK000106	chr7	+	55025866	55027992	2127	0	NA	NA	NA	NA	NA
AK000107	chrX	+	43709918	43711169	1252	0	NA	NA	NA	NA	NA
AK000115	chr3	+	32261742	32263895	2154	0	NA	NA	NA	NA	NA
AK000119	chr5	+	61406951	61408135	1185	0	NA	NA	NA	NA	NA
AK000130	chr3	-	126432796	126434569	1774	2.08119	-0.1709	0.294471	-0.580362	0.56167	NA
AK000141	chr6	+	136077880	136079745	1866	0	NA	NA	NA	NA	NA
AK000146	chr1	+	100990205	100992111	1907	272.548	-0.104432	0.223276	-0.467729	0.639979	0.819385
AK000151	chr3	+	52557622	52559863	2242	11.7639	0.0628627	0.306383	0.205177	0.837434	NA
AK000152	chr7	+	33884116	33885926	1811	0	NA	NA	NA	NA	NA
AK000165	chr2	+	167362261	167364186	1926	0.0955008	-0.0445546	0.0938371	-0.474808	0.634924	NA
AK000176	chr10	+	127164388	127166040	1653	1.06667	0.206709	0.246026	0.84019	0.400802	NA
AK000185	chr2	+	241914486	241916268	1783	1.67387	-0.0536299	0.271773	-0.197334	0.843566	NA
AK000185	chrALTS_NT_187527	+	126584	128366	1783	0	NA	NA	NA	NA	NA
AK000189	chr3	-	36823158	36825158	2001	0	NA	NA	NA	NA	NA
AK000203	chr4	+	55398392	55398888	497	1.91949	-0.142512	0.265503	-0.536761	0.591432	NA
AK000205	chr13	-	27960918	27961696	779	0	NA	NA	NA	NA	NA
AK000236	chr10	+	3377471	3377988	518	0	NA	NA	NA	NA	NA
AK000246	chr13	+	27953526	27955363	1838	0	NA	NA	NA	NA	NA
AK000257	chr6	-	167349251	167351478	2228	29.9805	-0.0731581	0.324707	-0.225305	0.821742	0.91816
AK000313	chr7	+	6483291	6485240	1950	212.126	0.0667594	0.185899	0.359116	0.719508	0.864658
AK000417	chr2	+	11681460	11683323	1059	0	NA	NA	NA	NA	NA
AK000420	chr5	-	599996	602508	2513	0.883556	-0.188033	0.205322	-0.915796	0.359774	NA
AK000420	chrALTS_NT_187550	+	24389	26901	2513	0	NA	NA	NA	NA	NA
AK000454	chr17	-	50627032	50631940	510	0	NA	NA	NA	NA	NA
AK000677	chr12	+	22634877	22638041	3165	2.4572	0.191989	0.239096	0.802978	0.421988	NA
AK000707	chr19	+	4477050	4479594	1869	0.213877	-0.0613533	0.104709	-0.585942	0.557915	NA
AK000735	chr10	-	100968124	100970154	2031	11.1879	-0.295209	0.327959	-0.90014	0.368046	NA
AK000769	chr6	+	160034819	160036746	1928	1.80097	-0.0470148	0.277331	-0.169526	0.865383	NA
AK000777	chr3	-	168062402	168064263	1862	0	NA	NA	NA	NA	NA
AK000778	chr4	-	148292105	148294164	2060	0	NA	NA	NA	NA	NA
AK000786	chr11	-	108564904	108567848	2945	0.121698	-0.047885	0.095277	-0.502587	0.615255	NA
AK000787	chr5	-	116520256	116524524	4269	0.26515	-0.0695501	0.111129	-0.62585	0.531414	NA
AK000788	chr6	-	1695924	1698266	2343	0.0955008	-0.0445546	0.0938371	-0.474808	0.634924	NA
AK000789	chr10	+	127406072	127408898	2827	10.1903	0.119675	0.321713	0.371993	0.709898	NA
AK000792	chr16	+	78890231	78892292	2062	0	NA	NA	NA	NA	NA
AK000794	chr7	+	139975354	139978524	3171	1.08892	0.112796	0.236355	0.477232	0.633197	NA
AK000795	chr12	+	20424429	20426376	1948	0	NA	NA	NA	NA	NA
AK000797	chr15	-	32848978	32851703	2726	0	NA	NA	NA	NA	NA
AK000798	chr2	+	236007568	236010129	2562	5.81156	0.347335	0.325615	1.0667	0.286105	NA
AK000802	chr4	-	151171211	151173369	2159	3.52895	0.461898	0.28298	1.63227	0.102624	NA
AK000806	chr15	+	77949096	77950518	1423	0	NA	NA	NA	NA	NA
AK000809	chr20	-	1335567	1336908	1342	1.34782	0.0453903	0.258939	0.175294	0.860849	NA
AK000811	chr12	-	92898732	92899654	923	0	NA	NA	NA	NA	NA
AK000815	chr9	-	71560989	71561785	797	0	NA	NA	NA	NA	NA
AK000819	chr3	-	195708100	195709429	1330	15.7147	-0.273337	0.324413	-0.84256	0.399475	NA
AK000819	chrALTS_NT_187532	-	78597	79926	1330	0	NA	NA	NA	NA	NA
AK000819	chrALTS_NT_187678	+	86615	87944	1330	0	NA	NA	NA	NA	NA
AK000819	chrALTS_NT_187688	+	83533	84862	1330	0	NA	NA	NA	NA	NA
AK000819	chrALTS_NT_187689	-	78597	79926	1330	0	NA	NA	NA	NA	NA
AK000819	chrALTS_NT_187690	+	84245	85574	1330	0	NA	NA	NA	NA	NA
AK000819	chrALTS_NT_187691	+	85682	87011	1330	0	NA	NA	NA	NA	NA
AK000821	chr1	-	112693688	112694973	1286	143.444	-0.293416	0.160263	-1.83084	0.0671243	0.30682
AK000831	chr7	-	3103523	3105000	1478	0	NA	NA	NA	NA	NA
AK000832	chr20	+	63816332	63817416	1085	0.833284	0.072786	0.18928	0.384542	0.700577	NA
AK000834	chr9	+	129324936	129326320	1385	0.28318	-0.0761898	0.115989	-0.656869	0.511265	NA
AK000839	chr17	-	48580317	48582259	1943	0	NA	NA	NA	NA	NA
AK000842	chr17	-	19090623	19091296	674	0	NA	NA	NA	NA	NA
AK000842	chr17	+	19160789	19161462	674	0	NA	NA	NA	NA	NA
AK000843	chr1	+	13774464	13774983	520	0	NA	NA	NA	NA	NA
AK000844	chr12	+	64628472	64629977	759	0.0955008	-0.0445546	0.0938371	-0.474808	0.634924	NA
AK000848	chr10	+	47165825	47167521	1697	0	NA	NA	NA	NA	NA
AK000850	chr6	-	11218346	11219852	1507	0.181072	0.018444	0.103101	0.178891	0.858023	NA
AK000853	chrX	+	63922003	63923425	1423	0.0955008	-0.0445546	0.0938371	-0.474808	0.634924	NA
AK000864	chr7	+	154242337	154243881	1545	0.0955008	-0.0445546	0.0938371	-0.474808	0.634924	NA
AK000871	chr9	-	9097422	9104832	1481	0	NA	NA	NA	NA	NA
AK000881	chr17	+	35812198	35813654	1457	1.07087	-0.0402863	0.238265	-0.169082	0.865732	NA
AK000881	chrALTS_NT_187614	+	46730	48186	1457	0	NA	NA	NA	NA	NA
AK000893	chr2	-	160246700	160248250	1551	0	NA	NA	NA	NA	NA
AK000894	chr2	+	44751439	44753249	1745	5.50115	-0.522822	0.328074	-1.59361	0.111024	NA
AK000899	chr7	+	32521415	32523150	1736	0	NA	NA	NA	NA	NA
AK000903	chr13	-	110232768	110234177	1410	0	NA	NA	NA	NA	NA
AK000907	chr2	-	25319788	25321085	1298	1.77099	-0.103163	0.28633	-0.360293	0.718628	NA
AK000910	chr7	+	76276142	76279258	3117	4.14114	-0.386141	0.297665	-1.29723	0.194551	NA
AK000924	chr1	+	14729444	14731175	1732	0	NA	NA	NA	NA	NA
AK000932	chr15	+	35552011	35553537	1527	0.749345	-0.136289	0.195209	-0.69817	0.485071	NA
AK000935	chr20	-	23333650	23338154	1708	0.668237	-0.110244	0.186571	-0.590895	0.55459	NA
AK000937	chr22	-	17829184	17830812	1629	12.5973	-0.397125	0.308395	-1.28772	0.197844	NA
AK000942	chr17	+	35824777	35825977	1026	11.2961	-0.255957	0.328703	-0.778688	0.436164	NA
AK000942	chrALTS_NT_187614	+	59309	60509	1026	0	NA	NA	NA	NA	NA
AK000944	chr3	-	197041486	197047520	2263	1.79766	-0.450853	0.263194	-1.71301	0.0867115	NA
AK000949	chr15	+	62572902	62574579	1678	0.0955008	-0.0445546	0.0938371	-0.474808	0.634924	NA
AK000950	chr6	+	103792668	103794356	1689	0	NA	NA	NA	NA	NA
AK000951	chr4	+	92813838	92815914	2077	0.121698	-0.047885	0.095277	-0.502587	0.615255	NA
AK000952	chr3	+	54163272	54165600	2329	0	NA	NA	NA	NA	NA
AK000957	chr3	+	97760030	97761530	1501	0	NA	NA	NA	NA	NA
AK000964	chr10	+	74516179	74517688	1510	0	NA	NA	NA	NA	NA
AK000966	chr15	+	100631332	100632856	1525	0.533975	-0.100343	0.180547	-0.555772	0.578367	NA
AK000974	chr10	-	96060644	96063730	2443	7.58116	0.0275689	0.328528	0.0839164	0.933123	NA
AK000992	chr1	-	149190527	149192118	1592	0.438474	-0.0684694	0.170897	-0.400646	0.688681	NA
AK000995	chr11	+	57743938	57746805	2535	0.763739	-0.0103849	0.194191	-0.053478	0.957351	NA
AK000998	chr3	+	32474520	32475869	1350	2.23246	-0.186458	0.301402	-0.618633	0.536158	NA
AK001007	chr5	+	126496888	126498604	1717	11.5709	0.550968	0.326978	1.68503	NA	NA
AK001008	chr4	-	82787327	82789611	2285	0	NA	NA	NA	NA	NA
AK001010	chr19	-	46636810	46639156	2347	7.64998	-0.20368	0.326769	-0.623314	0.533078	NA
AK001012	chr8	-	73546102	73547755	1654	1.20118	0.148725	0.261928	0.56781	0.570164	NA
AK001033	chr1	+	62744330	62745919	1590	0	NA	NA	NA	NA	NA
AK001038	chr1	-	54379315	54381073	1759	0	NA	NA	NA	NA	NA
AK001044	chr18	+	79085134	79086435	1302	0	NA	NA	NA	NA	NA
AK001044	chrALTS_NW_003315961	+	155684	156985	1302	0	NA	NA	NA	NA	NA
AK001044	chrALTS_NT_187666	+	153847	155148	1302	0	NA	NA	NA	NA	NA
AK001051	chr3	-	185679634	185680792	1159	0.394987	0.028073	0.144337	0.194496	0.845787	NA
AK001056	chr1	+	78413137	78414466	1330	0	NA	NA	NA	NA	NA
AK001060	chr12	-	91173132	91174563	1432	0	NA	NA	NA	NA	NA
AK001074	chr6	-	127463743	127465421	1679	3.15898	-0.0241452	0.303777	-0.0794834	0.936648	NA
AK001076	chr3	+	161183523	161185154	1632	0	NA	NA	NA	NA	NA
AK001078	chr4	+	183974809	183976321	1513	0	NA	NA	NA	NA	NA
AK001082	chr4	+	183216447	183217587	1141	0	NA	NA	NA	NA	NA
AK001083	chr12	-	31523076	31524831	1756	0	NA	NA	NA	NA	NA
AK001085	chr7	-	140615549	140618191	1955	4.28816	-0.323968	0.31006	-1.04486	0.29609	NA
AK001086	chr14	-	99222853	99225571	2719	0	NA	NA	NA	NA	NA
AK001089	chr20	-	40399587	40401589	2003	0	NA	NA	NA	NA	NA
AK001092	chr1	-	56569220	56570833	1614	0	NA	NA	NA	NA	NA
AK001094	chr9	-	127964859	127966459	1601	1.79078	-0.407372	0.277133	-1.46995	0.141575	NA
AK001096	chr12	+	110744549	110746206	1658	0	NA	NA	NA	NA	NA
AK001097	chr10	-	29653015	29675418	2427	0	NA	NA	NA	NA	NA
AK001099	chr9	-	16540180	16542550	2371	0	NA	NA	NA	NA	NA
AK001101	chr3	+	175347586	175349207	1622	0	NA	NA	NA	NA	NA
AK001102	chrX	-	8691092	8692803	1712	0	NA	NA	NA	NA	NA
AK001107	chr3	-	52592165	52594528	2364	1.14574	-0.175155	0.196472	-0.891498	0.372662	NA
AK001108	chr5	+	43126181	43138651	2503	4.16903	-0.145697	0.322585	-0.451656	0.651517	NA
AK001110	chr1	+	72346279	72347977	1699	0	NA	NA	NA	NA	NA
AK001115	chr1	-	113793699	113795643	1945	0.278355	0.0403856	0.107345	0.376222	0.706752	NA
AK001116	chr10	+	32858663	32860320	1658	0	NA	NA	NA	NA	NA
AK001117	chr8	+	31977707	31981826	4120	0	NA	NA	NA	NA	NA
AK001118	chr6	+	42613101	42614177	1077	0	NA	NA	NA	NA	NA
AK001120	chr3	-	49734419	49735909	1491	0.784822	0.0686767	0.191745	0.358167	0.720218	NA
AK001125	chr9	+	12816068	12818128	2061	0.0955008	-0.0445546	0.0938371	-0.474808	0.634924	NA
AK001127	chr11	+	35014251	35016853	2603	1.67678	-0.454913	0.270085	-1.68433	0.0921172	NA
AK001128	chr1	-	85466855	85468097	1243	1.75617	-0.181031	0.262036	-0.690861	0.489653	NA
AK001130	chr19	+	46880949	46883223	2275	0	NA	NA	NA	NA	NA
AK001132	chr10	-	60051684	60055073	1407	0.372494	-0.0314587	0.140726	-0.223546	0.823111	NA
AK001133	chr12	-	94751862	94754353	2492	0	NA	NA	NA	NA	NA
AK001136	chr2	-	44307582	44310722	3141	0.428193	-0.0290774	0.116903	-0.248732	0.803568	NA
AK001139	chr10	-	129889977	129893386	3410	0.250795	0.00324835	0.106301	0.0305582	0.975622	NA
AK001147	chr5	+	66842323	66847820	1705	0	NA	NA	NA	NA	NA
AK001150	chr4	-	57105925	57108015	2091	0.121698	-0.047885	0.095277	-0.502587	0.615255	NA
AK001151	chr19	-	2572615	2575072	1711	0.460968	0.00501297	0.14994	0.0334333	0.973329	NA
AK001176	chr10	+	70434829	70436551	1723	12.2653	-1.10614	0.324668	-3.407	0.000656822	NA
AK001202	chr1	+	112980758	112981475	718	1.15426	-0.206477	0.244974	-0.842852	0.399311	NA
AK001225	chr9	-	37930144	37931298	1155	0	NA	NA	NA	NA	NA
AK001279	chr7	-	47955365	47957314	1950	83.3699	-0.131358	0.185728	-0.707264	0.479402	0.720342
AK001308	chr4	+	756531	758165	1635	12.5467	-0.649952	0.322923	-2.01271	0.0441448	NA
AK001375	chr19	-	32968909	32971655	2747	257.89	-0.4425	0.187828	-2.35588	0.0184789	0.182942
AK001398	chr18	+	36374258	36375269	1012	0.257402	-0.0684023	0.110257	-0.620388	0.535002	NA
AK001494	chr14	-	67679421	67684416	2673	12.5707	-0.0393364	0.323157	-0.121725	0.903117	NA
AK001604	chr4	-	139839486	139842400	2915	0.187679	-0.0594057	0.103125	-0.576057	0.564577	NA
AK001781	chr2	-	113274136	113275706	1571	0	NA	NA	NA	NA	NA
AK001796	chr2	-	111208023	111212134	1638	22.4023	-0.189517	0.261574	-0.724526	0.468743	0.71218
AK001802	chr4	-	57048070	57050230	2161	0	NA	NA	NA	NA	NA
AK001808	chr2	-	163703046	163704794	1749	0	NA	NA	NA	NA	NA
AK001819	chr3	-	136503753	136505709	1957	0.258543	0.0019649	0.106568	0.0184379	0.985289	NA
AK001864	chr2	-	191154118	191156070	1953	0	NA	NA	NA	NA	NA
AK001871	chr17	-	55325757	55327791	1763	0	NA	NA	NA	NA	NA
AK001906	chr3	+	168814310	168817067	2758	2.60386	-0.170648	0.296123	-0.576274	0.56443	NA
AK001910	chr5	+	116029923	116031923	2001	0.652351	-0.162002	0.208433	-0.777239	0.437018	NA
AK001918	chr15	+	74315324	74317372	2049	0	NA	NA	NA	NA	NA
AK001919	chr1	-	178232134	178275292	1813	0.215407	0.026822	0.104963	0.255537	0.798308	NA
AK001945	chr2	+	36361317	36363199	1883	0.445081	-0.154637	0.160647	-0.962586	0.335755	NA
AK001945	chrALTS_NW_003315908	-	117	1999	1883	0	NA	NA	NA	NA	NA
AK001948	chr5	+	71644166	71646064	1899	7.77601	-0.648077	0.328029	-1.97567	0.0481925	NA
AK001958	chr11	-	67693739	67695726	1988	0	NA	NA	NA	NA	NA
AK001959	chr11	-	80834643	80836585	1943	0	NA	NA	NA	NA	NA
AK001979	chr12	+	2557375	2558935	1561	0	NA	NA	NA	NA	NA
AK001995	chr4	-	13456451	13458546	2096	0.191002	-0.0596434	0.103319	-0.577273	0.563755	NA
AK001997	chr15	-	80014157	80015707	1551	0	NA	NA	NA	NA	NA
AK001998	chr11	-	62785553	62787319	1767	159.157	0.032424	0.181598	0.178548	0.858293	0.935271
AK002012	chr5	-	87212073	87213848	1776	0	NA	NA	NA	NA	NA
AK002023	chr18	-	79677287	79679358	2072	90.7869	-0.313334	0.246164	-1.27287	0.203065	0.483593
AK002023	chrALTS_NT_187617	-	119920	121991	2072	0	NA	NA	NA	NA	NA
AK002028	chr1	+	42979738	42982255	2518	1.35561	-0.221141	0.211507	-1.04555	0.29577	NA
AK002043	chr15	-	51295156	51296836	1681	0	NA	NA	NA	NA	NA
AK002066	chr13	-	51982024	51983907	1884	0	NA	NA	NA	NA	NA
AK002088	chr2	+	181054170	181056081	1912	3.46876	-0.255804	0.279133	-0.916422	0.359445	NA
AK002090	chr2	+	174547374	174665689	1405	0.464662	0.095089	0.149836	0.634619	0.525677	NA
AK002095	chr17	-	31448412	31450198	1787	1.05881	-0.0626314	0.197446	-0.317208	0.751086	NA
AK002105	chr1	-	247524680	247526872	2043	0	NA	NA	NA	NA	NA
AK002109	chr2	+	232257032	232258598	1567	0.0888939	0.0730619	0.0935728	0.780803	0.434918	NA
AK002116	chr9	+	5540997	5542859	1863	0	NA	NA	NA	NA	NA
AK002118	chr2	-	160477583	160480059	2477	0.0888939	0.0730619	0.0935728	0.780803	0.434918	NA
AK002123	chr8	+	131990608	131993706	3099	1.58363	0.0344608	0.232523	0.148204	0.882182	NA
AK002134	chr3	+	42859926	42861558	1633	0	NA	NA	NA	NA	NA
AK002162	chr15	+	38253456	38254510	1055	0.597441	-0.109556	0.182138	-0.6015	0.547507	NA
AK002181	chr2	+	200067718	200069456	1739	0	NA	NA	NA	NA	NA
AK002184	chr5	-	87244799	87246402	1604	0	NA	NA	NA	NA	NA
AK002187	chr17	-	35891737	35892669	933	0	NA	NA	NA	NA	NA
AK002187	chrALTS_NT_187614	-	126269	127201	933	0	NA	NA	NA	NA	NA
AK002199	chr5	-	128534185	128536057	1873	0.161901	-0.0520812	0.0973096	-0.535212	0.592504	NA
AK002210	chr8	+	133525409	133528009	2601	0	NA	NA	NA	NA	NA
AK021415	chr10	+	74912786	74918743	2309	0	NA	NA	NA	NA	NA
AK021423	chr14	-	60100310	60101705	1261	1.64868	-0.00946638	0.276702	-0.0342115	0.972709	NA
AK021426	chr2	+	26213065	26215013	1949	97.9922	0.5237	0.268805	1.94825	0.0513847	0.278827
AK021427	chr18	-	3072998	3074527	1530	0.427792	-0.0510586	0.147251	-0.346744	0.728783	NA
AK021428	chr6	-	107266402	107268478	2077	3.31035	0.142847	0.317359	0.450113	0.652629	NA
AK021431	chr20	-	35201747	35203288	1542	0	NA	NA	NA	NA	NA
AK021432	chr10	+	129787383	129789291	1909	0.0955008	-0.0445546	0.0938371	-0.474808	0.634924	NA
AK021434	chr12	+	100341884	100343416	1533	0.215407	0.026822	0.104963	0.255537	0.798308	NA
AK021435	chr19	-	56276556	56277735	1180	0.742654	-0.125019	0.145604	-0.858624	0.390548	NA
AK021436	chr10	+	133447627	133449757	2131	2.10474	-0.273501	0.290888	-0.940228	0.347101	NA
AK021438	chr21	+	16613602	16615524	1923	0.796581	-0.0131436	0.164221	-0.0800364	0.936208	NA
AK021439	chr15	-	61084847	61086376	1530	0	NA	NA	NA	NA	NA
AK021441	chr4	-	168994585	168996256	1672	13.4098	-0.1404	0.315854	-0.444508	0.656675	NA
AK021442	chr17	+	78572043	78574502	2460	0	NA	NA	NA	NA	NA
AK021443	chr10	+	94612287	94613904	1618	69.8724	0.0692537	0.273483	0.253229	0.800092	0.908196
AK021450	chr1	+	220646767	220648057	1291	4.5289	-0.417917	0.317718	-1.31537	0.188386	NA
AK021451	chr3	-	126020915	126022297	1383	3.67878	-0.348936	0.296629	-1.17634	0.23946	NA
AK021458	chr9	+	136119949	136121407	1459	4.4441	-0.555005	0.31839	-1.74316	0.0813055	NA
AK021459	chr2	+	186631630	186633141	1512	1.18269	-0.185233	0.227621	-0.813776	0.415773	NA
AK021461	chr2	-	18547995	18550204	2210	5.32842	-0.507336	0.324986	-1.5611	0.1185	NA
AK021463	chr2	+	126676191	126678264	1834	0	NA	NA	NA	NA	NA
AK021467	chr1	+	164685298	164687561	2264	0	NA	NA	NA	NA	NA
AK021468	chr7	+	103093313	103095082	1770	9.72355	-0.368405	0.328212	-1.12246	0.261667	NA
AK021468	chrALTS_NT_187559	-	149647	151416	1770	0	NA	NA	NA	NA	NA
AK021469	chr2	-	100399120	100400562	1443	0.508948	-0.0734286	0.113865	-0.644871	0.519011	NA
AK021471	chr20	+	41145572	41147850	2279	1.37454	0.230509	0.259933	0.8868	0.375186	NA
AK021477	chr7	+	72860562	73019495	2338	0	NA	NA	NA	NA	NA
AK021480	chr1	-	169930937	169932409	1473	0.0955008	-0.0445546	0.0938371	-0.474808	0.634924	NA
AK021481	chr13	+	93335053	93337503	2451	0	NA	NA	NA	NA	NA
AK021485	chr2	-	20744243	20745839	1597	0	NA	NA	NA	NA	NA
AK021486	chr6	-	55851121	55852834	1714	0	NA	NA	NA	NA	NA
AK021495	chr21	+	21179932	21182028	2097	0	NA	NA	NA	NA	NA
AK021497	chr2	+	105768309	105770124	1816	0	NA	NA	NA	NA	NA
AK021499	chr14	-	58269443	58271306	1864	165.83	0.02479	0.171182	0.144816	0.884856	0.948454
AK021505	chr13	+	93551072	93553972	2456	0.957704	-0.244987	0.228047	-1.07428	0.282697	NA
AK021509	chr3	-	55879100	55881141	2042	0.275033	0.0413043	0.107194	0.385323	0.699998	NA
AK021513	chr6	+	78895368	78897256	1889	3.40193	-0.448217	0.309069	-1.45022	0.146999	NA
AK021516	chr11	-	79423559	79425298	1740	0	NA	NA	NA	NA	NA
AK021518	chr4	+	119484362	119486309	1948	2.27581	-0.333653	0.255482	-1.30597	0.191561	NA
AK021521	chr2	-	56990478	56992756	2279	0.121698	-0.047885	0.095277	-0.502587	0.615255	NA
AK021523	chr7	-	44442714	44444032	1319	0.261828	-0.0690357	0.11074	-0.623402	0.533021	NA
AK021524	chr10	-	13647749	13649669	1921	16.3892	-0.618099	0.307237	-2.0118	0.0442409	NA
AK021525	chr4	+	140544707	140546604	1898	7.29793	-0.296528	0.32385	-0.915633	0.35986	NA
AK021531	chr2	+	188977085	188978756	1672	0	NA	NA	NA	NA	NA
AK021535	chr15	-	96210523	96212623	2101	0.357329	-0.130851	0.149146	-0.877333	0.380306	NA
AK021538	chr11	-	11971048	11973653	2606	0.119906	0.0802067	0.0953599	0.841095	0.400295	NA
AK021540	chr4	-	8355310	8357376	2067	6.04195	-0.0811202	0.327593	-0.247625	0.804424	NA
AK021541	chr17	-	73459715	73461750	2036	0	NA	NA	NA	NA	NA
AK021548	chr4	-	105365078	105366639	1562	0.562807	0.00536091	0.178174	0.030088	0.975997	NA
AK021551	chr1	+	101082454	101087261	1531	119.111	-0.499607	0.242598	-2.0594	0.0394559	0.24874
AK021554	chr12	-	116160772	116162620	1849	0	NA	NA	NA	NA	NA
AK021555	chr2	-	89573926	89575473	1548	0	NA	NA	NA	NA	NA
AK021556	chr9	-	98787389	98789049	1661	6.19953	-0.15789	0.325798	-0.484625	0.627942	NA
AK021558	chr6	+	151391810	151394146	2337	15.734	-0.168696	0.323886	-0.520849	0.602472	NA
AK021561	chr1	-	204143241	204145197	1957	0.367249	0.104669	0.144635	0.72368	0.469262	NA
AK021565	chr17	+	75603535	75605436	1902	0.535757	-0.0215634	0.151148	-0.142664	0.886555	NA
AK021566	chr11	-	71903664	71906506	2843	1.25894	-0.209109	0.258627	-0.808536	0.418782	NA
AK021569	chr12	+	14467616	14469362	1747	0.184357	-0.0591656	0.102928	-0.574827	0.565408	NA
AK021571	chr3	-	197952512	197955055	2544	2604.44	-0.149764	0.191645	-0.781467	0.434528	0.687022
AK021572	chr2	-	37320450	37321995	1546	3.03648	-0.345114	0.312505	-1.10435	0.269442	NA
AK021573	chr14	-	91501895	91504176	1611	0.257402	-0.0684023	0.110257	-0.620388	0.535002	NA
AK021574	chr3	+	72927269	72928800	1532	0	NA	NA	NA	NA	NA
AK021579	chr12	-	99203322	99204756	1435	0	NA	NA	NA	NA	NA
AK021581	chr6	+	154841026	154842205	1180	4.60633	0.205003	0.318403	0.643846	0.519675	NA
AK021584	chr2	+	36764294	36765873	1580	0.365709	0.11302	0.109966	1.02777	0.304058	NA
AK021589	chr1	-	19297226	19300199	2392	41.6881	-0.483573	0.255687	-1.89127	0.0585882	0.292207
AK021590	chr8	+	58101412	58103002	1591	0.3127	-0.0805372	0.119047	-0.676518	0.498712	NA
AK021592	chr19	-	32949404	32951024	1621	0.614099	-0.00665586	0.178921	-0.0372	0.970326	NA
AK021593	chr4	-	100433554	100435864	2311	0	NA	NA	NA	NA	NA
AK021594	chr17	+	17181504	17183257	1754	37.7729	-0.433644	0.294172	-1.47412	0.14045	0.413772
AK021598	chr9	+	134798900	134800749	1850	0	NA	NA	NA	NA	NA
AK021603	chr4	-	53087678	53089375	1698	0	NA	NA	NA	NA	NA
AK021606	chr3	+	30697661	30699345	1685	0.678549	-0.136263	0.190735	-0.71441	0.474974	NA
AK021610	chr12	-	11006391	11007964	1574	0	NA	NA	NA	NA	NA
AK021610	chrALTS_NW_003571050	-	205097	206670	1574	0.46275	0.059693	0.148462	0.402077	0.687627	NA
AK021611	chr18	-	46785901	46789297	3397	3.73078	-0.0844898	0.305183	-0.27685	0.781895	NA
AK021614	chr19	-	48198107	48199720	1614	3.46476	-0.784031	0.312071	-2.51235	0.011993	NA
AK021617	chr6	+	107612204	107614238	2035	0.258543	0.0019649	0.106568	0.0184379	0.985289	NA
AK021618	chrX	-	23091918	23094185	2268	0.276573	-0.0130583	0.133561	-0.0977704	0.922115	NA
AK021625	chr6	+	49485767	49487153	1387	2.73624	0.109001	0.302792	0.359988	0.718856	NA
AK021630	chr13	-	98841639	98844354	2716	0.421185	0.0123117	0.117112	0.105128	0.916274	NA
AK021633	chr3	-	73397143	73398814	1474	0.885338	-0.120331	0.196197	-0.613316	0.539667	NA
AK021634	chr4	-	57100089	57103482	3394	0.119906	0.0802067	0.0953599	0.841095	0.400295	NA
AK021635	chr19	+	8308666	8310853	2188	18.9924	-0.0324171	0.286991	-0.112955	0.910066	0.962177
AK021637	chr19	-	49307067	49308645	1579	32.4127	-0.518323	0.324217	-1.59869	0.109889	0.373777
AK021638	chr13	-	37574736	37577585	2850	0	NA	NA	NA	NA	NA
AK021640	chr1	+	243287417	243289006	1590	0.763981	0.119798	0.207793	0.576528	0.564258	NA
AK021640	chrALTS_NT_187519	+	299525	301114	1590	0	NA	NA	NA	NA	NA
AK021642	chr12	+	82704039	82706323	2285	0.121698	-0.047885	0.095277	-0.502587	0.615255	NA
AK021644	chr9	-	14247951	14250608	2658	0.28318	-0.0761898	0.115989	-0.656869	0.511265	NA
AK021648	chr1	+	173767471	173769780	2310	2.39932	0.140418	0.30287	0.463626	0.642916	NA
AK021651	chr19	+	43971220	43972941	1722	22.1478	-0.292314	0.269439	-1.0849	0.277966	0.559108
AK021652	chr4	+	168885574	168887127	1554	0.212085	0.0277568	0.104785	0.264892	0.791093	NA
AK021654	chr4	-	141014943	141016678	1736	0	NA	NA	NA	NA	NA
AK021662	chr21	+	31992705	31995158	2454	2.85739	-0.247596	0.305478	-0.810519	0.417642	NA
AK021665	chr3	+	172224729	172226305	1577	0.250795	0.00324835	0.106301	0.0305582	0.975622	NA
AK021666	chr1	-	751807	753509	1703	0.250795	0.00324835	0.106301	0.0305582	0.975622	NA
AK021668	chr1	-	93338026	93339939	1914	67.6012	-0.730445	0.31726	-2.30236	0.0213149	0.192103
AK021669	chr8	-	130100347	130102301	1955	2.57061	-0.0504908	0.291806	-0.173029	0.862629	NA
AK021674	chr1	+	61253202	61255153	1952	0	NA	NA	NA	NA	NA
AK021675	chrALTS_NT_187663	+	1045895	1048411	2517	0	NA	NA	NA	NA	NA
AK021677	chr3	+	136887564	136961862	1194	0.184357	-0.0591656	0.102928	-0.574827	0.565408	NA
AK021679	chr2	+	73469525	73471493	1969	0	NA	NA	NA	NA	NA
AK021682	chr1	-	40298549	40300029	1481	3.03489	-0.0422945	0.305309	-0.13853	0.889821	NA
AK021686	chr2	-	20345104	20347345	2242	0.933388	-0.0573199	0.22333	-0.25666	0.797441	NA
AK021687	chr5	-	54286884	54289005	2122	0.184395	0.0175123	0.103299	0.16953	0.86538	NA
AK021698	chr20	+	2975774	2977291	1518	0.184395	0.0175123	0.103299	0.16953	0.86538	NA
AK021700	chr13	+	45384131	45386993	2094	12.1461	0.301742	0.328345	0.918977	0.358107	NA
AK021706	chr2	+	205559404	205563651	4248	0	NA	NA	NA	NA	NA
AK021708	chr3	-	73493003	73494763	1761	0.191002	-0.0596434	0.103319	-0.577273	0.563755	NA
AK021709	chr10	+	51325451	51327416	1966	0	NA	NA	NA	NA	NA
AK021711	chr14	+	63296297	63297416	1120	8.96403	0.183784	0.315945	0.581697	0.56077	NA
AK021712	chr14	-	49811442	49813602	2161	0.847816	-0.116529	0.217453	-0.535879	0.592042	NA
AK021714	chr5	+	6728857	6730755	1899	12.2764	-0.554415	0.318981	-1.73808	0.0821966	NA
AK021720	chr11	+	120217481	120218523	1012	9.43499	-0.309735	0.327646	-0.945334	0.344489	NA
AK021723	chr3	-	105780681	105784171	2358	0	NA	NA	NA	NA	NA
AK021724	chr14	+	66974279	66975716	1438	0	NA	NA	NA	NA	NA
AK021726	chr15	+	62494120	62495634	1515	0	NA	NA	NA	NA	NA
AK021730	chr1	+	76929591	76931891	2301	0	NA	NA	NA	NA	NA
AK021731	chr17	+	30711663	30713439	1777	0.931848	0.00309325	0.235157	0.013154	0.989505	NA
AK021733	chr7	-	47338527	47340130	1604	0.750776	-0.0248495	0.220432	-0.112731	0.910244	NA
AK021740	chr13	+	30631825	30633784	788	0	NA	NA	NA	NA	NA
AK021743	chr6	-	16689536	16691446	1911	0.0955008	-0.0445546	0.0938371	-0.474808	0.634924	NA
AK021744	chr12	+	105015893	105017624	1732	32.821	0.501616	0.269257	1.86296	0.0624681	0.29826
AK021745	chr8	+	47676336	47678038	1703	0	NA	NA	NA	NA	NA
AK021748	chr7	+	66363084	66365146	1906	2.53878	-0.393849	0.282884	-1.39227	0.163842	NA
AK021749	chr10	+	113087344	113088939	1596	0.0888939	0.0730619	0.0935728	0.780803	0.434918	NA
AK021753	chr11	+	43457672	43461390	3719	2.1764	-0.0794544	0.28214	-0.281614	0.77824	NA
AK021754	chr3	+	175807787	175809510	1724	0.971658	-0.350669	0.225658	-1.55399	0.120188	NA
AK021760	chr10	+	58526098	58539532	2167	0	NA	NA	NA	NA	NA
AK021763	chr18	+	8628932	8632282	2090	13.485	-0.773835	0.315938	-2.44933	0.0143124	NA
AK021764	chr4	-	36743271	36745102	1832	0	NA	NA	NA	NA	NA
AK021766	chr16	-	79675685	79677715	2031	0	NA	NA	NA	NA	NA
AK021771	chr10	+	46792242	46793924	1683	0.475705	-0.157958	0.162145	-0.974179	0.329967	NA
AK021773	chr15	-	64953879	64956157	1833	72.5246	-0.495915	0.29729	-1.66812	0.0952924	0.353877
AK021777	chr5	+	154390835	154394318	3484	2.86027	-0.0723145	0.309641	-0.233543	0.81534	NA
AK021781	chr10	+	27506622	27508018	1397	0	NA	NA	NA	NA	NA
AK021797	chr1	+	121229634	121231189	1556	0	NA	NA	NA	NA	NA
AK021798	chr8	+	58097542	58099354	1813	0	NA	NA	NA	NA	NA
AK021801	chr10	+	58712506	58714871	2366	0	NA	NA	NA	NA	NA
AK021804	chr11	-	122095900	122098353	2454	46.2188	-0.971572	0.315519	-3.07928	0.00207503	0.0888441
AK021812	chr5	+	87380804	87383102	2299	41.1392	-0.729915	0.295368	-2.47121	0.0134657	0.164882
AK021817	chr17	-	61386814	61388483	1670	1.22652	-0.0881713	0.249166	-0.353865	0.72344	NA
AK021819	chr15	-	77063397	77064910	1514	8.94203	-0.296381	0.328228	-0.902974	0.36654	NA
AK021821	chr9	-	71707353	71708851	1499	0.912425	-0.0211637	0.234854	-0.0901141	0.928197	NA
AK021822	chr3	-	9172112	9174088	1977	0	NA	NA	NA	NA	NA
AK021824	chr16	+	22043469	22045184	1716	0.215407	0.026822	0.104963	0.255537	0.798308	NA
AK021831	chr6	-	99458964	99460164	1201	13.3568	-0.374724	0.302249	-1.23979	0.215054	NA
AK021834	chr6	+	163464218	163466127	1910	0.279895	-0.00933397	0.108909	-0.0857042	0.931702	NA
AK021836	chr3	+	111097468	111098928	1461	0	NA	NA	NA	NA	NA
AK021839	chr7	+	94659308	94660769	1462	4.48206	-0.360111	0.319919	-1.12563	0.260322	NA
AK021840	chr6	+	37271764	37273183	1420	0	NA	NA	NA	NA	NA
AK021843	chr7	+	130554155	130555136	982	50.6578	0.21916	0.243088	0.901567	0.367287	0.638502
AK021848	chr6	+	89832425	89834080	1656	1.82702	-0.214779	0.282622	-0.759951	0.447284	NA
AK021851	chr22	-	18361819	18363376	1558	0	NA	NA	NA	NA	NA
AK021853	chr4	+	153326003	153326979	977	0.956262	-0.225689	0.228112	-0.989379	0.322478	NA
AK021856	chr19	-	16636715	16638091	1377	56.6168	0.708932	0.324857	2.18229	0.029088	0.219058
AK021859	chr6	-	131045965	131047356	1392	0	NA	NA	NA	NA	NA
AK021866	chr3	+	101694131	101695715	1585	6.71064	-0.751075	0.327695	-2.292	0.0219059	NA
AK021875	chr12	+	82710157	82713315	3159	0.886441	-0.155704	0.215844	-0.721372	0.470681	NA
AK021877	chr4	+	153817651	153819735	2085	0	NA	NA	NA	NA	NA
AK021880	chr6	+	163510522	163511978	1457	0.182855	0.0894421	0.0985692	0.907405	0.364193	NA
AK021885	chr9	-	39454444	39455675	1232	0.210592	0.0110328	0.104669	0.105407	0.916053	NA
AK021887	chr15	+	38332806	38334145	1340	3.40092	-0.0744271	0.297228	-0.250405	0.802275	NA
AK021889	chr3	-	139608564	139610533	1970	3.93937	-0.591049	0.317454	-1.86184	0.0626259	NA
AK021891	chr17	-	47384786	47386442	1657	8.68235	-0.199385	0.325523	-0.612507	0.540202	NA
AK021893	chrUN_NT_167218	+	102520	104425	1906	0	NA	NA	NA	NA	NA
AK021895	chr9	+	124658412	124660648	2237	11.7607	-0.0970461	0.323963	-0.29956	0.764513	NA
AK021897	chr14	-	50175451	50177470	2020	0.800247	-0.160424	0.196036	-0.818339	0.413163	NA
AK021903	chr8	-	67128	70701	3574	0	NA	NA	NA	NA	NA
AK021906	chr15	+	75927301	75929309	2009	1.82621	-0.400811	0.279302	-1.43504	0.151275	NA
AK021907	chr20	-	2650935	2652978	2044	96.3821	-0.22244	0.195994	-1.13493	0.256403	0.539279
AK021909	chr20	+	47135277	47136741	1465	0.0955008	-0.0445546	0.0938371	-0.474808	0.634924	NA
AK021911	chr2	+	85926956	85929567	2612	0	NA	NA	NA	NA	NA
AK021913	chr9	-	2680489	2681854	1366	1.31593	-0.0412801	0.266235	-0.155051	0.876781	NA
AK021914	chr9	-	117198066	117199642	1577	0	NA	NA	NA	NA	NA
AK021917	chr1	+	61099807	61101395	1589	1.18042	-0.299269	0.242483	-1.23419	0.217133	NA
AK021921	chr9	-	98331422	98333626	2205	0	NA	NA	NA	NA	NA
AK021924	chr1	+	155869774	155872096	2323	1.00892	-0.0256108	0.222566	-0.115071	0.908389	NA
AK021930	chr3	+	193671141	193672868	1728	0.121698	-0.047885	0.095277	-0.502587	0.615255	NA
AK021932	chr5	+	15675884	15677491	1608	0	NA	NA	NA	NA	NA
AK021933	chrUN_NT_113901	-	29246	31787	2542	0	NA	NA	NA	NA	NA
AK021935	chr1	-	19359233	19361664	2432	0.652351	-0.162002	0.208433	-0.777239	0.437018	NA
AK021940	chr15	-	61013803	61015452	1650	0	NA	NA	NA	NA	NA
AK021942	chr11	+	125406155	125407747	1593	4.96095	-0.55648	0.327882	-1.6972	0.0896592	NA
AK021948	chr1	-	57000062	57001444	1383	0	NA	NA	NA	NA	NA
AK021952	chr1	+	120932232	120933744	1513	0	NA	NA	NA	NA	NA
AK021954	chr7	-	108300190	108302063	1874	0	NA	NA	NA	NA	NA
AK021959	chr5	+	73924541	73927195	2655	0.289556	0.0110222	0.107918	0.102135	0.918649	NA
AK021960	chr1	+	110676901	110678521	1621	0	NA	NA	NA	NA	NA
AK021962	chr2	+	169703088	169704786	1699	34.9535	-0.322444	0.252582	-1.27659	0.201747	0.482676
AK021963	chr13	-	98457486	98459067	1582	7.28259	-0.843145	0.327001	-2.57842	0.00992546	NA
AK021964	chr2	-	40309523	40311727	2205	0	NA	NA	NA	NA	NA
AK021967	chr2	+	32563328	32566411	3084	0.184395	0.0175123	0.103299	0.16953	0.86538	NA
AK021968	chr3	+	152369230	152373341	4112	0.26515	-0.0695501	0.111129	-0.62585	0.531414	NA
AK021969	chr7	-	6407162	6408707	1546	2.0898	0.0313894	0.2931	0.107095	0.914714	NA
AK021971	chr9	-	36359752	36362003	2252	0.352903	-0.0857623	0.122594	-0.699565	0.484199	NA
AK021972	chr14	+	41835138	41837194	2057	0	NA	NA	NA	NA	NA
AK021975	chr12	-	111618304	111714671	2843	29.8745	0.115474	0.292909	0.394234	0.693409	0.850976
AK021977	chr13	-	39525884	39527704	1821	0	NA	NA	NA	NA	NA
AK021981	chr13	-	41057170	41058651	1482	0.573896	-0.000958172	0.150906	-0.00634946	0.994934	NA
AK021982	chr18	-	49192123	49194210	2088	0	NA	NA	NA	NA	NA
AK021983	chr8	+	130143412	130145553	2142	0	NA	NA	NA	NA	NA
AK021985	chr5	+	15642861	15644304	1444	0	NA	NA	NA	NA	NA
AK021986	chr4	+	119042024	119043937	1914	0	NA	NA	NA	NA	NA
AK021987	chr15	-	64588273	64594631	1354	0.169649	-0.0527942	0.0976726	-0.540522	0.588837	NA
AK021988	chr1	-	173614800	173616378	1579	0	NA	NA	NA	NA	NA
AK021989	chr1	-	41136796	41138667	1872	0.182855	0.0894421	0.0985692	0.907405	0.364193	NA
AK021990	chr1	+	10738928	10740960	2033	0	NA	NA	NA	NA	NA
AK021991	chr3	+	29376574	29378487	1914	2.24914	0.00454841	0.303213	0.0150007	0.988032	NA
AK021992	chr9	+	116919643	116921586	1944	0	NA	NA	NA	NA	NA
AK021998	chr1	-	88488641	88490917	2277	0	NA	NA	NA	NA	NA
AK022000	chr3	-	117992497	117994310	1814	0.261828	-0.0690357	0.11074	-0.623402	0.533021	NA
AK022003	chr17	-	35824256	35825964	1709	19.7037	-0.329662	0.318195	-1.03604	0.300184	0.577775
AK022003	chrALTS_NT_187614	-	58788	60496	1709	0	NA	NA	NA	NA	NA
AK022004	chr8	+	130108775	130111210	2436	1.19239	0.249057	0.207665	1.19932	0.230403	NA
AK022006	chr5	-	179844606	179846228	1623	4.14765	-0.0746546	0.319332	-0.233784	0.815153	NA
AK022009	chr3	-	142462487	142464141	1655	0.888758	-0.146394	0.192496	-0.760502	0.446955	NA
AK022010	chr9	+	100157697	100160954	3258	0.0921785	-0.0440703	0.0936244	-0.470714	0.637845	NA
AK022012	chr2	+	202471737	202473759	1665	1.18594	-0.46636	0.250714	-1.86013	0.0628673	NA
AK022013	chr2	+	100876065	100877445	1381	0.436331	0.0582823	0.121232	0.48075	0.630694	NA
AK022015	chr14	-	81500512	81501781	1270	0	NA	NA	NA	NA	NA
AK022016	chr15	-	59243116	59245718	2603	0	NA	NA	NA	NA	NA
AK022017	chr3	-	114631411	114632730	1320	0	NA	NA	NA	NA	NA
AK022020	chr7	+	101094047	101096302	2256	103.494	-0.174289	0.202849	-0.859208	0.390226	0.655666
AK022022	chr5	+	171069663	171071653	1991	0	NA	NA	NA	NA	NA
AK022024	chr4	+	182531024	182533538	2515	0	NA	NA	NA	NA	NA
AK022026	chr5	+	155881333	155883793	2461	0	NA	NA	NA	NA	NA
AK022028	chr1	-	154216968	154219451	2484	28.7639	-0.444051	0.279066	-1.5912	0.111563	0.375913
AK022031	chr11	+	22763591	22765776	2186	1.35418	-0.169225	0.258053	-0.655777	0.511967	NA
AK022033	chr9	-	111028633	111030987	2355	0.212085	0.0277568	0.104785	0.264892	0.791093	NA
AK022034	chr2	+	26075715	26077977	2263	0.464252	-0.0652636	0.153454	-0.425299	0.670619	NA
AK022035	chr1	-	103071495	103073524	2030	3.13208	0.0115677	0.316567	0.036541	0.970851	NA
AK022037	chr15	-	36998262	37000035	1774	0.26515	-0.0695501	0.111129	-0.62585	0.531414	NA
AK022038	chr3	-	130086862	130089486	2625	8.01389	-0.139957	0.323855	-0.432159	0.665626	NA
AK022039	chr2	-	38997688	39001246	3559	0.276573	-0.0130583	0.133561	-0.0977704	0.922115	NA
AK022040	chr2	+	110664573	110670256	2401	19.1954	0.411691	0.290685	1.41628	0.156694	0.434536
AK022043	chr3	-	69343599	69346368	2770	0.289556	0.0110222	0.107918	0.102135	0.918649	NA
AK022044	chr3	+	61803793	61805530	1738	0	NA	NA	NA	NA	NA
AK022046	chr8	-	98669009	98672168	3160	0.304553	0.0343648	0.109242	0.314574	0.753085	NA
AK022048	chr18	+	44891643	44894956	3314	0	NA	NA	NA	NA	NA
AK022049	chr10	+	28601709	28603933	2225	1.71329	-0.227252	0.276489	-0.821918	0.411123	NA
AK022050	chr19	-	8470581	8472191	1611	134.605	0.277303	0.160466	1.72811	0.0839679	0.334853
AK022051	chr15	+	25255579	25257027	1449	0.0921785	-0.0440703	0.0936244	-0.470714	0.637845	NA
AK022052	chr3	+	97453636	97455852	2217	0	NA	NA	NA	NA	NA
AK022053	chr11	-	95877364	95879856	2493	1.38472	-0.0526958	0.249132	-0.211517	0.832484	NA
AK022054	chr11	-	34277822	34279428	1607	0.161901	-0.0520812	0.0973096	-0.535212	0.592504	NA
AK022056	chr5	+	177889931	177892555	2625	0.424469	-0.0504839	0.147089	-0.34322	0.731433	NA
AK022056	chrALTS_NT_187546	+	24467	27091	2625	0	NA	NA	NA	NA	NA
AK022056	chrALTS_NT_187652	+	24467	27091	2625	0	NA	NA	NA	NA	NA
AK022058	chr18	+	8014417	8017582	3166	0.0955008	-0.0445546	0.0938371	-0.474808	0.634924	NA
AK022061	chr9	-	19228904	19230328	1425	0.736429	-0.319462	0.218437	-1.46249	0.143607	NA
AK022063	chr5	+	3609745	3611939	2195	15.4739	-0.355725	0.327852	-1.08502	0.277914	NA
AK022064	chr3	-	65910876	65912972	2097	0	NA	NA	NA	NA	NA
AK022065	chr3	+	19963774	19965419	1646	0.485336	0.0157682	0.1484	0.106254	0.91538	NA
AK022067	chr10	-	24258802	24261514	2713	0.806873	-0.160584	0.196298	-0.818065	0.41332	NA
AK022068	chr20	+	15027718	15030080	2363	0	NA	NA	NA	NA	NA
AK022069	chr10	-	79792162	79794562	2401	1.41918	-0.0791066	0.269614	-0.293407	0.769211	NA
AK022072	chr1	+	164828436	164829952	1517	0	NA	NA	NA	NA	NA
AK022073	chr5	-	77997974	77999845	1872	2.90623	0.0552873	0.307661	0.179702	0.857387	NA
AK022076	chr1	-	175976297	175979329	3033	0.191002	-0.0596434	0.103319	-0.577273	0.563755	NA
AK022078	chr7	-	1822459	1824597	2139	1.43207	-0.082764	0.172352	-0.480204	0.631082	NA
AK022079	chr6	+	87382899	87385869	2971	1.59101	-0.0681596	0.274803	-0.24803	0.804111	NA
AK022080	chr7	-	145938	147592	1655	94.0531	-0.330011	0.177905	-1.85498	0.0635989	0.299889
AK022080	chrALTS_NT_187558	-	101738	103392	1655	0	NA	NA	NA	NA	NA
AK022080	chrALTS_NT_187653	-	138259	139913	1655	0	NA	NA	NA	NA	NA
AK022082	chr8	+	10417248	10418815	1568	0.998109	0.143035	0.193322	0.739878	0.459374	NA
AK022083	chr12	-	122886588	122888720	2133	1.37296	0.0435328	0.249631	0.174388	0.86156	NA
AK022084	chr2	-	51017352	51020045	2694	0.0955008	-0.0445546	0.0938371	-0.474808	0.634924	NA
AK022085	chr8	+	15776023	15778099	2077	0	NA	NA	NA	NA	NA
AK022086	chr4	-	73251537	73253208	1672	0.596701	-0.168484	0.166724	-1.01056	0.312229	NA
AK022088	chr4	-	139413805	139415759	1955	1.28297	-0.173327	0.254991	-0.679739	0.49667	NA
AK022092	chr10	+	129793765	129795917	2153	0	NA	NA	NA	NA	NA
AK022093	chr1	+	164734789	164736547	1759	0	NA	NA	NA	NA	NA
AK022094	chr8	+	125254267	125256281	2015	0.0888939	0.0730619	0.0935728	0.780803	0.434918	NA
AK022095	chr9	-	14097894	14099638	1745	1.70826	-0.354325	0.273909	-1.29358	0.195809	NA
AK022098	chr13	-	73927762	73929316	1555	0	NA	NA	NA	NA	NA
AK022099	chr2	-	39040030	39042026	1997	0.243397	-0.0628632	0.10591	-0.593555	0.55281	NA
AK022101	chr8	+	17975857	17979133	3277	0.49044	0.0880423	0.172986	0.508956	0.610783	NA
AK022102	chr9	-	119353856	119355746	1891	0	NA	NA	NA	NA	NA
AK022109	chr7	+	129751623	129754464	2842	5.96034	0.135578	0.324476	0.417836	0.676067	NA
AK022111	chr18	-	63277593	63279692	2100	0	NA	NA	NA	NA	NA
AK022112	chr10	+	65311772	65656075	2229	0	NA	NA	NA	NA	NA
AK022113	chr1	+	62732157	62734861	2705	0.352903	-0.0857623	0.122594	-0.699565	0.484199	NA
AK022116	chr15	-	76206980	76210273	3294	1.55882	-0.219012	0.252847	-0.866185	0.386389	NA
AK022117	chr14	+	54704271	54706280	2010	0.276573	-0.0130583	0.133561	-0.0977704	0.922115	NA
AK022120	chr14	+	60097044	60098944	1901	2.40136	-0.102393	0.270007	-0.379222	0.704523	NA
AK022121	chr11	-	96255891	96257730	1840	0.385057	-0.0153888	0.14143	-0.108809	0.913354	NA
AK022123	chr11	-	16448788	16450875	2088	0.72803	-0.0488699	0.219821	-0.222317	0.824067	NA
AK022125	chr3	+	64740531	64742579	2049	0	NA	NA	NA	NA	NA
AK022126	chr19	+	46946570	46949156	2587	2.85548	-0.337667	0.303376	-1.11303	0.265694	NA
AK022129	chr5	-	20105926	20107372	1447	0	NA	NA	NA	NA	NA
AK022132	chr2	+	241678462	241679971	1510	315.498	0.14922	0.139689	1.06823	0.285415	0.564485
AK022135	chr1	-	166073552	166076118	2567	0.169649	-0.0527942	0.0976726	-0.540522	0.588837	NA
AK022136	chr6	-	106323287	106324781	1495	0.215407	0.026822	0.104963	0.255537	0.798308	NA
AK022137	chr7	-	76036665	76038148	1484	1.22032	-0.201007	0.201607	-0.997022	0.318754	NA
AK022139	chr6	-	128447644	128449301	1658	0	NA	NA	NA	NA	NA
AK022139	chrALTS_NT_187556	-	796978	798635	1658	0	NA	NA	NA	NA	NA
AK022140	chr5	-	93860669	93863825	3157	0.910173	-0.169077	0.196702	-0.859561	0.390031	NA
AK022141	chr7	+	146148197	146149879	1683	0	NA	NA	NA	NA	NA
AK022148	chr1	+	51779141	51780960	1820	2.54443	0.00448109	0.304578	0.0147125	0.988262	NA
AK022149	chr7	+	143840098	143841949	1852	0	NA	NA	NA	NA	NA
AK022150	chr18	-	61886014	61887678	1665	0	NA	NA	NA	NA	NA
AK022153	chr3	+	179175660	179178080	2421	0	NA	NA	NA	NA	NA
AK022154	chr1	+	86933487	86934928	1442	0.0921785	-0.0440703	0.0936244	-0.470714	0.637845	NA
AK022155	chr3	-	98582511	98584330	1820	4.75782	-0.108175	0.322013	-0.335933	0.736922	NA
AK022157	chr1	+	61229818	61231872	2055	0.121698	-0.047885	0.095277	-0.502587	0.615255	NA
AK022158	chr9	+	109894592	109896191	1600	0	NA	NA	NA	NA	NA
AK022159	chr3	+	23438674	23440786	2113	0	NA	NA	NA	NA	NA
AK022162	chr2	+	216176430	216178087	1658	0.0955008	-0.0445546	0.0938371	-0.474808	0.634924	NA
AK022163	chr3	+	662234	664429	2196	0	NA	NA	NA	NA	NA
AK022164	chr9	-	109042864	109044748	1885	3.14695	-0.215292	0.311768	-0.69055	0.489848	NA
AK022165	chr18	-	4161046	4162646	1601	0	NA	NA	NA	NA	NA
AK022167	chr14	+	65009671	65011431	1761	0.331991	0.0649583	0.114569	0.566977	0.570729	NA
AK022168	chr10	+	51633019	51635285	2267	0.161901	-0.0520812	0.0973096	-0.535212	0.592504	NA
AK022170	chr11	-	77748243	77750127	1885	0.210592	0.0110328	0.104669	0.105407	0.916053	NA
AK022171	chr12	+	57537916	57540049	2134	36.5396	-0.39555	0.276093	-1.43267	0.151953	0.4287
AK022173	chr2	-	99643078	99645006	1929	1.03008	-0.121144	0.216503	-0.559547	0.575788	NA
AK022174	chr3	-	48396742	48398769	2028	18.452	-0.39778	0.313525	-1.26873	0.204536	0.484631
AK022175	chr5	+	42817704	42819390	1687	0	NA	NA	NA	NA	NA
AK022177	chr17	+	67955314	67957291	1978	0.261828	-0.0690357	0.11074	-0.623402	0.533021	NA
AK022181	chr1	+	214299571	214301769	2199	1.13558	0.142988	0.24396	0.586111	0.557801	NA
AK022183	chr5	+	179777512	179779191	1680	2.48952	-0.148903	0.297895	-0.49985	0.61718	NA
AK022185	chr14	+	61516765	61518435	1671	0	NA	NA	NA	NA	NA
AK022186	chr4	+	4598928	4600756	1829	0.400054	0.0108539	0.14233	0.0762585	0.939213	NA
AK022190	chr4	-	16637325	16639210	1886	0	NA	NA	NA	NA	NA
AK022191	chr6	-	1914158	1915891	1734	0	NA	NA	NA	NA	NA
AK022192	chr4	-	7997888	8000035	2148	0.257402	-0.0684023	0.110257	-0.620388	0.535002	NA
AK022193	chr3	-	114681178	114683090	1913	0.161901	-0.0520812	0.0973096	-0.535212	0.592504	NA
AK022197	chr2	-	99896653	99899008	2356	0	NA	NA	NA	NA	NA
AK022199	chr13	+	50713618	50715340	1723	9.93001	0.0391439	0.328034	0.119329	0.905015	NA
AK022202	chr3	+	9969973	9972462	2490	35.1162	0.221089	0.243854	0.906644	0.364595	0.636134
AK022204	chr8	-	102379051	102381033	1983	0.0955008	-0.0445546	0.0938371	-0.474808	0.634924	NA
AK022205	chr5	-	58376517	58378198	1682	0	NA	NA	NA	NA	NA
AK022206	chr6	+	31819964	31821608	1645	1.35057	0.0869426	0.194073	0.447988	0.654162	NA
AK022206	chrALTS_NT_167245	+	3067743	3069387	1645	0	NA	NA	NA	NA	NA
AK022208	chr1	-	49547789	49549507	1719	0	NA	NA	NA	NA	NA
AK022210	chr1	-	111431046	111433068	2023	15.8127	-0.565422	0.3084	-1.83341	0.0667423	NA
AK022211	chr3	-	185788738	185790505	1768	0.184395	0.0175123	0.103299	0.16953	0.86538	NA
AK022213	chr12	-	123401590	123403673	2084	2.36727	0.0114403	0.305562	0.0374401	0.970134	NA
AK022219	chr10	-	101629303	101631391	2089	0.161901	-0.0520812	0.0973096	-0.535212	0.592504	NA
AK022221	chr5	-	78617046	78618780	1735	0.302761	0.135031	0.119946	1.12576	0.260266	NA
AK022223	chr17	-	45025030	45027137	2108	13.1415	-0.499289	0.312123	-1.59966	0.109675	NA
AK022225	chr7	+	55973466	55993923	1862	9.83165	-0.910721	0.320268	-2.84362	0.00446038	NA
AK022229	chr16	+	86595189	86597639	2451	0	NA	NA	NA	NA	NA
AK022231	chr2	-	190972747	190974638	1892	4.19351	-0.227706	0.323871	-0.703076	0.482009	NA
AK022232	chr1	+	66208121	66210595	2475	0.497057	-0.175775	0.16992	-1.03446	0.300921	NA
AK022236	chr2	+	171545819	171548645	2827	1.55703	-0.294206	0.259002	-1.13592	0.255988	NA
AK022239	chr19	+	45295310	45297048	1739	1.10409	-0.171722	0.230126	-0.746211	0.45554	NA
AK022243	chr4	+	123713230	123715365	2136	0	NA	NA	NA	NA	NA
AK022244	chr11	+	66538348	66540427	2080	115.023	-0.0256989	0.215291	-0.119368	0.904984	0.959126
AK022245	chr15	-	101349916	101351630	1715	0.934948	-0.091833	0.209333	-0.438694	0.660883	NA
AK022246	chr15	-	76632955	76634467	1513	0	NA	NA	NA	NA	NA
AK022247	chr17	+	77979638	77982503	2866	0.302761	0.135031	0.119946	1.12576	0.260266	NA
AK022249	chr2	-	99976814	99978641	1828	0.169649	-0.0527942	0.0976726	-0.540522	0.588837	NA
AK022250	chr17	-	15523626	15524870	1245	0	NA	NA	NA	NA	NA
AK022252	chr17	+	77428815	77430990	2176	1.64518	-0.168478	0.264271	-0.637518	0.523787	NA
AK022256	chr2	-	131066179	131068004	1826	1.2143	-0.00364893	0.240768	-0.0151554	0.987908	NA
AK022258	chr3	-	73537805	73539841	2037	0	NA	NA	NA	NA	NA
AK022262	chr2	+	23654714	23656932	2219	1.09759	-0.0664831	0.221379	-0.300314	0.763938	NA
AK022263	chr17	-	32654703	32658161	1955	0	NA	NA	NA	NA	NA
AK022264	chr3	-	24455136	24459434	1754	0	NA	NA	NA	NA	NA
AK022265	chr10	-	34233040	34235196	2157	0.0955008	-0.0445546	0.0938371	-0.474808	0.634924	NA
AK022266	chr1	-	149385450	149387574	2125	0.0955008	-0.0445546	0.0938371	-0.474808	0.634924	NA
AK022268	chr3	-	177184701	177186230	1530	0.269966	0.0493018	0.108594	0.454001	0.649828	NA
AK022271	chr7	+	66660060	66661298	1239	10.9466	-0.291971	0.319497	-0.913846	0.360798	NA
AK022272	chr2	+	45935677	45937718	2042	0.852865	0.333976	0.204791	1.63082	0.102929	NA
AK022274	chr20	+	3039244	3041459	1919	12.5683	-0.795277	0.322843	-2.46336	0.0137643	NA
AK022275	chr15	-	35327357	35329238	1882	0.0955008	-0.0445546	0.0938371	-0.474808	0.634924	NA
AK022276	chr15	+	66452436	66454883	1915	2.11385	-0.37227	0.287198	-1.29621	0.194902	NA
AK022281	chr11	+	129659522	129661358	1837	0	NA	NA	NA	NA	NA
AK022282	chr6	-	24261220	24263554	2335	0	NA	NA	NA	NA	NA
AK022286	chr9	+	4491767	4492795	1029	0.383526	-0.134398	0.15094	-0.890408	0.373247	NA
AK022288	chr15	+	64905338	64908031	2694	0.309378	-0.12388	0.145503	-0.85139	0.394553	NA
AK022294	chr17	+	77969725	77971867	2143	0.711373	-0.139317	0.191364	-0.728022	0.4666	NA
AK022295	chr19	-	39821201	39823058	1858	8.08825	-0.525241	0.328505	-1.59888	0.109847	NA
AK022296	chr11	-	96099797	96102667	2871	0.191002	-0.0596434	0.103319	-0.577273	0.563755	NA
AK022298	chr5	+	80754732	80756240	1509	0	NA	NA	NA	NA	NA
AK022299	chr19	-	27775757	27777635	1879	4.53766	-0.485419	0.324495	-1.49592	0.134674	NA
AK022301	chr1	+	113459230	113460812	1583	0.187679	-0.0594057	0.103125	-0.576057	0.564577	NA
AK022310	chr13	-	29579379	29582975	3597	0.184357	-0.0591656	0.102928	-0.574827	0.565408	NA
AK022315	chr3	+	29653308	29655945	2638	0	NA	NA	NA	NA	NA
AK022320	chr3	+	64693430	64695205	1776	0.426	0.0524262	0.169823	0.308711	0.757542	NA
AK022321	chr1	-	214398785	214400639	1855	0.213877	-0.0613533	0.104709	-0.585942	0.557915	NA
AK022327	chr20	+	19549884	19551923	2040	0	NA	NA	NA	NA	NA
AK022329	chr19	+	36562238	36563422	1185	0.169649	-0.0527942	0.0976726	-0.540522	0.588837	NA
AK022331	chr1	+	244697510	244699578	2069	3.02079	-0.230665	0.282448	-0.816663	0.414121	NA
AK022335	chr19	-	40064539	40066363	1825	3.99899	-0.678152	0.315777	-2.14757	0.0317482	NA
AK022337	chr10	-	20912902	20918159	3134	0	NA	NA	NA	NA	NA
AK022338	chr6	+	158459732	158461411	1680	0.493452	-0.0995527	0.131336	-0.757998	0.448452	NA
AK022343	chr8	-	90422345	90424140	1796	0	NA	NA	NA	NA	NA
AK022346	chr11	-	96277934	96280553	2620	0.121698	-0.047885	0.095277	-0.502587	0.615255	NA
AK022347	chr10	+	51233090	51234799	1710	0	NA	NA	NA	NA	NA
AK022350	chr15	-	63334274	63335856	1583	2.57449	-0.336676	0.279355	-1.20519	0.228131	NA
AK022352	chr15	-	63879601	63881941	2341	0	NA	NA	NA	NA	NA
AK022353	chr5	+	37513281	37515019	1739	0	NA	NA	NA	NA	NA
AK022355	chr2	+	69230422	69232498	2077	1.40495	-0.00107726	0.250255	-0.00430464	0.996565	NA
AK022356	chr14	-	104988351	104990959	2609	52.1309	0.0157516	0.209455	0.0752027	0.940053	0.976204
AK022357	chr8	+	51900190	51902398	2209	0.806836	-0.229646	0.19023	-1.20721	0.227353	NA
AK022359	chr17	-	2431958	2433662	1705	0.191002	-0.0596434	0.103319	-0.577273	0.563755	NA
AK022361	chr8	+	122811423	122813196	1774	0.302761	0.135031	0.119946	1.12576	0.260266	NA
AK022362	chr2	+	58501809	58503280	1391	0	NA	NA	NA	NA	NA
AK022363	chr3	+	13639221	13641089	1869	0	NA	NA	NA	NA	NA
AK022364	chr12	-	118175462	118176751	1290	0	NA	NA	NA	NA	NA
AK022367	chr5	+	112894933	112896531	1599	11.9832	-0.441731	0.317874	-1.38964	0.164638	NA
AK022368	chr13	+	52603298	52605588	2291	0.0888939	0.0730619	0.0935728	0.780803	0.434918	NA
AK022370	chr7	+	55085402	55087273	1872	0	NA	NA	NA	NA	NA
AK022371	chr9	-	92691909	92693716	1808	0	NA	NA	NA	NA	NA
AK022372	chr22	+	30052178	30053338	1161	0	NA	NA	NA	NA	NA
AK022374	chr10	+	102348551	102350350	1800	1.18557	-0.15177	0.239728	-0.633094	0.526672	NA
AK022375	chr2	-	86499593	86502651	3059	68.4962	0.804226	0.328676	2.44687	NA	NA
AK022376	chr6	-	41965088	41966771	1684	0.161901	-0.0520812	0.0973096	-0.535212	0.592504	NA
AK022378	chr1	+	212807892	212809684	1793	4.71976	-0.104651	0.29187	-0.358552	0.71993	NA
AK022379	chr15	+	44712777	44715179	2403	5.65118	-0.673721	0.320252	-2.10372	0.035403	NA
AK022381	chr18	+	62551203	62552505	1303	0.552775	-0.173139	0.16871	-1.02625	0.304773	NA
AK022383	chr4	-	185701790	185704004	2215	0	NA	NA	NA	NA	NA
AK022384	chr2	-	133006637	133008798	2162	0	NA	NA	NA	NA	NA
AK022385	chr15	-	59104637	59106350	1714	75.0316	0.177908	0.250355	0.710623	0.477318	0.719426
AK022386	chr15	+	33356709	33358655	1947	0.0955008	-0.0445546	0.0938371	-0.474808	0.634924	NA
AK022388	chr15	+	41782418	41784891	2474	18.6542	-0.445515	0.318792	-1.39751	0.16226	0.442368
AK022390	chr20	+	52984061	52986237	2177	0.497095	-0.0675094	0.152107	-0.443828	0.657167	NA
AK022391	chr7	-	122637209	122639105	1897	0	NA	NA	NA	NA	NA
AK022392	chr15	-	59304001	59307491	3491	0	NA	NA	NA	NA	NA
AK022398	chr9	+	602707	605300	2594	0.46093	-0.0622639	0.150514	-0.413674	0.679113	NA
AK022404	chr1	-	8805869	8808313	2445	0.666744	-0.129241	0.186917	-0.691438	0.48929	NA
AK022410	chr2	-	20688854	20694623	5770	11.6194	-0.336043	0.32805	-1.02436	0.305663	NA
AK022411	chr3	-	17195771	17199660	3890	0	NA	NA	NA	NA	NA
AK022413	chr6	-	107169194	107170820	1627	0.241605	0.0202824	0.106197	0.190988	0.848535	NA
AK022415	chr9	+	113480099	113482046	1948	0	NA	NA	NA	NA	NA
AK022420	chr2	+	9262016	9264190	2134	0	NA	NA	NA	NA	NA
AK022421	chr7	-	99167651	99170096	1671	0	NA	NA	NA	NA	NA
AK022422	chr1	+	235331188	235333067	1880	13.7367	-0.52901	0.315297	-1.67782	0.0933825	NA
AK022423	chr14	-	95242277	95244527	2251	0	NA	NA	NA	NA	NA
AK022424	chr2	-	196849456	196852163	2708	1.92554	0.17619	0.264384	0.666419	0.505143	NA
AK022427	chr5	-	83027962	83031105	2554	0.739352	-0.0790096	0.184627	-0.42794	0.668694	NA
AK022428	chr15	-	20360177	20361796	1620	0	NA	NA	NA	NA	NA
AK022429	chr2	+	148058063	148060132	2070	0.429284	-0.0479636	0.170371	-0.281524	0.778309	NA
AK022430	chr8	+	76785805	76787638	1834	0.276573	-0.0130583	0.133561	-0.0977704	0.922115	NA
AK022434	chr8	-	124606190	124608280	2091	0.488658	0.0201157	0.176124	0.114213	0.909069	NA
AK022438	chr3	-	185483732	185485644	1913	5.75242	-0.223658	0.328057	-0.681766	0.495387	NA
AK022441	chr15	+	71302771	71306307	3537	0	NA	NA	NA	NA	NA
AK022443	chr3	-	71151678	71153419	1742	0	NA	NA	NA	NA	NA
AK022455	chr3	-	170140612	170142170	1559	0.705857	-0.0611801	0.212614	-0.287752	0.773537	NA
AK022461	chr3	+	172172015	172173645	1631	0.169649	-0.0527942	0.0976726	-0.540522	0.588837	NA
AK022462	chr2	-	175056834	175058617	1784	0.258543	0.0019649	0.106568	0.0184379	0.985289	NA
AK022464	chr16	+	78803138	78804311	1174	0	NA	NA	NA	NA	NA
AK022467	chr16	+	69189380	69191221	1842	1.4272	-0.043804	0.228622	-0.1916	0.848055	NA
AK022473	chr16	+	53985752	53987582	1831	0.286502	-0.0666365	0.108842	-0.61223	0.540386	NA
AK022474	chr19	+	53551749	53553292	1544	0.742385	-0.123644	0.191345	-0.646183	0.518161	NA
AK022479	chrX	-	7062911	7064528	1618	1.20068	-0.363012	0.254758	-1.42493	0.154177	NA
AK022482	chr1	-	10717401	10718868	1468	0	NA	NA	NA	NA	NA
AK022556	chr11	+	7667696	7670187	2492	4.67345	0.345503	0.327941	1.05355	0.292089	NA
AK022645	chr3	+	14678179	14680235	2057	17.979	-0.281957	0.304652	-0.925503	0.354704	0.627423
AK022686	chr6	+	131901965	131920565	2303	0	NA	NA	NA	NA	NA
AK022707	chr3	-	3842414	3844455	2042	13.7787	0.0572941	0.304557	0.188123	0.85078	NA
AK022738	chr20	+	5996557	5998960	2404	129.1	0.0615846	0.184535	0.333728	0.738585	0.874863
AK022789	chr8	-	80039432	80041782	2351	31.0895	0.0427667	0.253494	0.168709	0.866026	0.938784
AK022793	chr19	-	23399470	23416042	2121	4.8464	0.141388	0.123589	1.14402	NA	NA
AK022801	chr2	+	42307363	42309242	1880	0.0921785	-0.0440703	0.0936244	-0.470714	0.637845	NA
AK022803	chr11	-	113670537	113673208	2672	2.57489	-0.0553036	0.269098	-0.205515	0.83717	NA
AK022838	chr2	-	108504897	108507525	2629	5.16719	-0.0933644	0.328522	-0.284196	0.776261	NA
AK022839	chr7	+	27096429	27098957	2529	159.204	-0.263739	0.285486	-0.923823	0.355578	0.628199
AK022848	chr11	-	90194506	90198120	3615	92.7737	0.0134386	0.182869	0.0734876	0.941418	0.97675
AK022856	chr12	+	5315961	5319347	3387	0	NA	NA	NA	NA	NA
AK022892	chr22	-	49888443	49891419	2977	148.138	-0.136678	0.185014	-0.738743	0.460063	0.706517
AK022893	chr1	+	201023949	201027790	2497	1.18303	-0.375124	0.231291	-1.62187	0.104831	NA
AK022947	chr20	+	411908	413917	2010	6.71875	-0.165885	0.328259	-0.505348	0.613314	NA
AK022963	chr19	+	24043216	24045667	2452	5.14946	-0.21424	0.328416	-0.652344	0.51418	NA
AK022980	chr10	-	1053748	1056123	2376	31.0297	-0.394523	0.252139	-1.5647	0.117653	0.384852
AK023038	chrX	+	49273054	49275766	2713	78.1165	-0.736853	0.268359	-2.74577	0.00603696	0.124037
AK023050	chr15	+	75678331	75680752	2422	12.4349	-0.402612	0.325865	-1.23552	0.216638	NA
AK023058	chr1	-	208085100	208087436	2337	0.774098	-0.12266	0.144362	-0.849674	0.395507	NA
AK023059	chr6	+	158611019	158613296	2278	32.9782	0.0444605	0.259442	0.17137	0.863933	0.937995
AK023061	chr12	-	34022281	34118065	2247	17.4321	0.15766	0.314222	0.501749	0.615844	NA
AK023073	chr7	+	69641675	69644499	2825	0.0955008	-0.0445546	0.0938371	-0.474808	0.634924	NA
AK023121	chr14	-	23005503	23008236	2734	9.56415	-0.600116	0.320019	-1.87525	0.0607583	NA
AK023122	chr5	-	6019176	6022283	3108	0	NA	NA	NA	NA	NA
AK023163	chr3	-	14666914	14672655	2181	134.059	-0.0808811	0.161027	-0.502283	0.615468	0.805123
AK023174	chr1	+	182612387	182614505	2119	0.25408	-0.067886	0.109863	-0.617914	0.536632	NA
AK023178	chr5	-	470510	473063	2554	715.812	-0.276995	0.136116	-2.03499	0.0418516	0.253354
AK023270	chr1	-	120157291	120159384	2094	3.81743	0.126498	0.3251	0.389105	0.697198	NA
AK023294	chr4	+	6869284	6870803	1520	9.05995	-0.8555	0.326708	-2.61855	0.00883056	NA
AK023296	chr2	+	216195737	216197448	1712	1.70456	-0.0256301	0.248001	-0.103347	0.917688	NA
AK023299	chr12	+	32343391	32345276	1886	4.02254	-0.625883	0.296356	-2.11193	0.0346927	NA
AK023305	chr7	-	140337909	140340216	2182	12.1451	-0.332715	0.31424	-1.05879	0.289694	NA
AK023309	chr8	-	143854851	143857249	1722	0	NA	NA	NA	NA	NA
AK023316	chr22	-	30951824	30953774	1951	0.482349	-0.158641	0.162448	-0.976567	0.328784	NA
AK023326	chr17	-	43160290	43162389	2100	21.0287	-0.585833	0.327207	-1.7904	0.0733889	0.318373
AK023328	chr15	+	50367952	50369779	1828	160.689	-0.537754	0.26633	-2.01912	0.0434743	0.259541
AK023336	chr18	-	57710013	57728701	1649	0	NA	NA	NA	NA	NA
AK023337	chr17	+	22285582	22288217	2636	0	NA	NA	NA	NA	NA
AK023338	chr8	-	42531315	42534417	3103	157.57	-0.0921721	0.197574	-0.46652	0.640843	0.819648
AK023343	chr14	-	21042082	21045938	2861	0.121698	-0.047885	0.095277	-0.502587	0.615255	NA
AK023352	chr3	+	188729405	188732716	3312	0	NA	NA	NA	NA	NA
AK023357	chr11	-	115200513	115202405	1893	1.42352	-0.193539	0.256918	-0.75331	0.451263	NA
AK023363	chr1	-	185292384	185294372	1989	11.0093	-0.366819	0.311895	-1.1761	0.239555	NA
AK023372	chr1	-	207420600	207422376	1777	0	NA	NA	NA	NA	NA
AK023375	chr2	+	66694876	66696819	1944	0.532435	-0.0343913	0.174653	-0.196912	0.843897	NA
AK023380	chr12	+	25200405	25202063	1659	7.52122	-0.302959	0.324417	-0.933857	0.350378	NA
AK023382	chr1	+	56991350	57014516	1755	0	NA	NA	NA	NA	NA
AK023395	chr4	+	53412608	53414535	1928	1.0779	-0.121499	0.235824	-0.515213	0.606405	NA
AK023404	chr15	-	59122549	59124406	1858	87.5086	0.0776459	0.210263	0.369279	0.711919	0.860999
AK023407	chr7	-	5316297	5319287	2144	3.61253	-0.398439	0.293263	-1.35864	0.174261	NA
AK023427	chr7	+	131483418	131486258	2841	4.54749	-0.414309	0.322693	-1.28391	0.199173	NA
AK023437	chr7	+	95737514	95739861	2348	0	NA	NA	NA	NA	NA
AK023440	chr5	-	87231042	87232828	1787	0	NA	NA	NA	NA	NA
AK023447	chr9	-	106858756	106860647	1892	4.66914	-0.182128	0.327194	-0.556635	0.577777	NA
AK023464	chr12	+	46388856	46392126	3271	2.18681	-0.128908	0.292451	-0.440786	0.659368	NA
AK023473	chr5	+	124053036	124054307	1272	0	NA	NA	NA	NA	NA
AK023477	chr13	+	46577408	46579633	2226	0	NA	NA	NA	NA	NA
AK023482	chrX	-	65917626	65919990	2365	0	NA	NA	NA	NA	NA
AK023484	chr21	-	36793314	36795541	2228	0.844736	0.0112211	0.206832	0.0542523	0.956734	NA
AK023485	chr12	-	124779134	124781896	2763	446.141	-0.426042	0.173121	-2.46095	0.0138568	0.166813
AK023486	chr11	-	103391214	103392851	1638	0	NA	NA	NA	NA	NA
AK023489	chr2	-	173900779	173902555	1777	18.8952	-0.0450767	0.291703	-0.154529	0.877192	0.944996
AK023492	chr2	+	233201526	233203735	2210	0	NA	NA	NA	NA	NA
AK023494	chr10	-	14524483	14527860	3378	9.20703	0.451778	0.317892	1.42117	0.155267	NA
AK023502	chr16	+	82049709	82051736	2028	0	NA	NA	NA	NA	NA
AK023516	chr3	+	14464605	14466265	1661	0.584159	-0.0135954	0.183893	-0.0739307	0.941066	NA
AK023517	chr1	+	243482828	243485043	2216	0.213877	-0.0613533	0.104709	-0.585942	0.557915	NA
AK023517	chrALTS_NT_187519	+	494936	497151	2216	0	NA	NA	NA	NA	NA
AK023519	chr4	+	89681505	89683937	2433	0	NA	NA	NA	NA	NA
AK023522	chr9	+	111796473	111798768	2296	0.838528	-0.0646065	0.228275	-0.283021	0.777161	NA
AK023526	chr4	-	88771166	88773832	2667	4.37086	-0.375373	0.318081	-1.18012	0.237953	NA
AK023528	chrUN_NT_187498	+	113052	114771	1720	0	NA	NA	NA	NA	NA
AK023531	chr3	-	17463969	17466368	2400	21.0013	-0.0546595	0.285288	-0.191594	0.84806	0.929571
AK023538	chr7	-	96629344	96632321	2978	1.02253	-0.192595	0.224532	-0.857765	0.391022	NA
AK023542	chr2	-	39421392	39423325	1934	0	NA	NA	NA	NA	NA
AK023551	chr5	+	14231034	14233316	2283	0	NA	NA	NA	NA	NA
AK023556	chr6	+	129056531	129058730	2200	0	NA	NA	NA	NA	NA
AK023559	chr10	-	49518945	49521554	2610	7.55418	0.111471	0.327821	0.340035	0.73383	NA
AK023563	chr7	-	35664605	35666345	1741	0.0955008	-0.0445546	0.0938371	-0.474808	0.634924	NA
AK023565	chr7	+	55096246	55097992	1747	0	NA	NA	NA	NA	NA
AK023567	chr21	-	28544508	28546448	1941	0.0955008	-0.0445546	0.0938371	-0.474808	0.634924	NA
AK023571	chr15	-	51280140	51281951	1812	0.119906	0.0802067	0.0953599	0.841095	0.400295	NA
AK023572	chr2	+	46373436	46375178	1743	2.60743	-0.0469168	0.296245	-0.158372	0.874164	NA
AK023582	chr17	-	44019118	44021199	2082	15.4866	-0.120715	0.301119	-0.400887	0.688503	NA
AK023590	chr20	+	13112490	13114689	2200	0	NA	NA	NA	NA	NA
AK023595	chr16	+	3299661	3301405	1745	151.07	-0.468031	0.188115	-2.488	0.0128464	0.162296
AK023600	chr1	+	88815130	88817093	1964	1.45028	-0.023601	0.254408	-0.0927685	0.926087	NA
AK023601	chr8	+	131997877	131999700	1824	1.52268	-0.0136769	0.255447	-0.053541	0.957301	NA
AK023610	chr17	-	14295512	14297600	1885	0.121698	-0.047885	0.095277	-0.502587	0.615255	NA
AK023616	chr13	+	46724976	46726862	1887	0.573156	-0.0713967	0.175449	-0.406938	0.684054	NA
AK023619	chr2	+	36436404	36438130	1727	0	NA	NA	NA	NA	NA
AK023629	chr6	+	2271814	2283774	1880	5.79408	0.227334	0.326636	0.695985	0.486438	NA
AK023632	chr2	-	63953151	63955525	2375	0.169649	-0.0527942	0.0976726	-0.540522	0.588837	NA
AK023640	chr8	+	78728373	78729810	1438	1.16205	-0.0883176	0.217701	-0.405683	0.684975	NA
AK023687	chr9	+	95071826	95073451	1626	0.553176	-0.165119	0.165288	-0.998978	0.317805	NA
AK023690	chr9	+	88177695	88179713	1168	0	NA	NA	NA	NA	NA
AK023697	chr2	-	38121935	38123881	1947	0	NA	NA	NA	NA	NA
AK023713	chr21	+	17932240	17934037	1798	0	NA	NA	NA	NA	NA
AK023733	chr11	-	96360372	96362475	2104	8.20165	-0.450162	0.321978	-1.39811	0.16208	NA
AK023736	chrX	+	91884957	91886970	2014	0	NA	NA	NA	NA	NA
AK023748	chr4	-	56662473	56665694	3222	0	NA	NA	NA	NA	NA
AK023753	chr5	+	168341690	168343816	2127	0	NA	NA	NA	NA	NA
AK023756	chr19	+	38664570	38667706	3137	1.26724	-0.100274	0.22377	-0.448112	0.654073	NA
AK023757	chr5	-	178065361	178068159	2799	0	NA	NA	NA	NA	NA
AK023763	chr15	-	81752511	81756079	3569	0.217199	-0.0619478	0.10519	-0.588912	0.555921	NA
AK023764	chr2	-	201108716	201111369	2654	0.182855	0.0894421	0.0985692	0.907405	0.364193	NA
AK023769	chr19	+	57812978	57816208	3231	19.1656	-0.213569	0.295379	-0.723036	0.469658	0.713121
AK023770	chr10	-	13695163	13700668	5506	1.47218	-0.118175	0.255229	-0.463017	0.643352	NA
AK023771	chrALTS_NT_187571	+	117266	120607	3342	0	NA	NA	NA	NA	NA
AK023773	chr15	-	44679746	44684155	4410	0.182855	0.0894421	0.0985692	0.907405	0.364193	NA
AK023773	chrALTS_NT_187605	-	3083	7492	4410	0	NA	NA	NA	NA	NA
AK023774	chr1	-	25332059	25335106	3048	21.1996	-0.564274	0.32857	-1.71736	0.0859129	0.339122
AK023781	chr1	-	201904224	201907339	3116	0.279895	-0.00933397	0.108909	-0.0857042	0.931702	NA
AK023783	chr5	+	139563983	139566867	2885	0.551644	0.0967819	0.157265	0.615406	0.538287	NA
AK023800	chr19	+	16357660	16361258	3599	56.8088	-0.0591116	0.294819	-0.200502	0.841088	0.926008
AK023811	chr10	-	70311247	70315719	4473	2.41371	-0.0981054	0.309263	-0.317224	0.751074	NA
AK023812	chr2	-	217985085	217988836	3752	0.732725	-0.144605	0.190153	-0.76047	0.446974	NA
AK023816	chr7	-	148873568	148878492	4925	0.467575	-0.0632898	0.150823	-0.419629	0.674756	NA
AK023818	chr10	-	103825782	103829860	4079	0	NA	NA	NA	NA	NA
AK023819	chr2	-	43004206	43008389	4184	0.365709	0.11302	0.109966	1.02777	0.304058	NA
AK023831	chr12	-	123087256	123092500	5245	0.515945	-0.0810876	0.173893	-0.466309	0.640995	NA
AK023838	chr2	+	134433682	134439724	6043	1.07684	-0.0758351	0.20521	-0.369548	0.711719	NA
AK023839	chr2	+	198014644	198019685	5042	0	NA	NA	NA	NA	NA
AK023852	chr8	+	133067618	133070001	2384	0	NA	NA	NA	NA	NA
AK023858	chr4	+	86988270	86990321	2052	3.89613	0.446859	0.319212	1.39988	0.161548	NA
AK023862	chr11	-	70770945	70773640	2696	0	NA	NA	NA	NA	NA
AK023864	chr1	-	41849713	41852068	2356	0.169649	-0.0527942	0.0976726	-0.540522	0.588837	NA
AK023865	chr2	+	46013055	46016909	2275	1.16088	0.188869	0.245338	0.769832	0.4414	NA
AK023870	chrX	+	19094384	19096410	2027	0	NA	NA	NA	NA	NA
AK023872	chr20	+	17457628	17460263	2636	36.3051	-0.123466	0.326645	-0.377983	0.705443	0.857326
AK023878	chr7	+	154026944	154029845	2902	0	NA	NA	NA	NA	NA
AK023882	chr7	-	55516964	55520190	3227	0.915999	-0.0761131	0.22844	-0.333186	0.738994	NA
AK023883	chr1	-	54236134	54238885	2752	15.5636	-0.512357	0.322083	-1.59076	0.111663	NA
AK023887	chr16	-	89397037	89399788	2752	0.538439	-0.00837377	0.152691	-0.0548412	0.956265	NA
AK023891	chr19	+	13130556	13132408	1853	7.58339	-0.149937	0.327972	-0.457165	0.647552	NA
AK023895	chr2	-	96202666	96204391	1726	0.487118	0.0704111	0.149654	0.470493	0.638003	NA
AK023898	chr6	-	37236674	37238724	2051	0.182855	0.0894421	0.0985692	0.907405	0.364193	NA
AK023905	chr18	+	44736762	44738773	2012	0.184395	0.0175123	0.103299	0.16953	0.86538	NA
AK023906	chr11	-	85027203	85029197	1995	0	NA	NA	NA	NA	NA
AK023907	chr1	+	28480648	28483798	1944	0.529899	-0.113501	0.139458	-0.813871	0.415719	NA
AK023908	chr2	-	111234728	111236890	2163	0.678409	0.046993	0.156279	0.300699	0.763644	NA
AK023918	chr6	+	10531660	10533800	2141	0	NA	NA	NA	NA	NA
AK023928	chr17	-	78757007	78759220	2214	0.0888939	0.0730619	0.0935728	0.780803	0.434918	NA
AK023938	chr2	+	237739580	237741843	2264	0.191002	-0.0596434	0.103319	-0.577273	0.563755	NA
AK023939	chr17	-	43357520	43361361	3842	17.605	-0.305922	0.312834	-0.977905	0.328122	0.604076
AK023940	chr2	+	46777785	46780245	2461	2.71597	-0.372379	0.310907	-1.19772	0.231027	NA
AK023942	chr2	+	205703165	205705183	2019	0.938242	0.118804	0.194399	0.611135	0.54111	NA
AK023944	chr7	+	66657479	66659922	2444	20.8135	-0.391823	0.317151	-1.23545	0.216664	0.498311
AK023947	chr4	-	16742048	16743967	1920	0.217199	-0.0619478	0.10519	-0.588912	0.555921	NA
AK023952	chr5	-	123017444	123019789	2346	1.28191	0.168474	0.260277	0.647288	0.517445	NA
AK023959	chr9	+	112472790	112475501	2712	54.4836	-0.107443	0.237128	-0.453101	0.650476	0.824863
AK023967	chr7	-	47334626	47337099	2474	0.853117	0.144125	0.141606	1.01779	0.308779	NA
AK024013	chr7	-	65703896	65705288	1393	3.13001	-0.214289	0.276762	-0.774271	0.43877	NA
AK024081	chr16	+	71925054	71926980	1494	11.1707	-0.473936	0.325508	-1.45599	0.145396	NA
AK024082	chr17	+	62549726	62550916	1191	0	NA	NA	NA	NA	NA
AK024090	chr17	+	76557769	76565347	4980	1173.18	0.108457	0.139306	0.778546	0.436247	0.688096
AK024091	chr5	-	126772637	126773539	903	1.05172	-0.0177001	0.232449	-0.0761462	0.939303	NA
AK024092	chr15	+	92896107	92898084	1978	566.012	-0.0806147	0.180446	-0.446752	0.655054	0.828515
AK024098	chr7	+	129193612	129196120	2065	4.52082	-0.367961	0.299014	-1.23058	0.218479	NA
AK024099	chr13	-	39559914	39561453	1540	0	NA	NA	NA	NA	NA
AK024101	chr14	-	67327503	67330021	2231	0.997606	-0.116312	0.216996	-0.536008	0.591953	NA
AK024106	chr8	-	115533463	115534860	1398	0.0921785	-0.0440703	0.0936244	-0.470714	0.637845	NA
AK024107	chr18	+	23805719	23807298	1580	0	NA	NA	NA	NA	NA
AK024108	chr2	-	70219759	70221569	1811	20.7241	-0.72937	0.32698	-2.23063	0.0257058	0.205779
AK024118	chr18	-	63306858	63309668	2811	0	NA	NA	NA	NA	NA
AK024119	chr19	+	42152569	42157523	1955	0	NA	NA	NA	NA	NA
AK024120	chr6	+	68856712	68858653	1942	0.796701	0.127945	0.215922	0.59255	0.553482	NA
AK024122	chr17	+	38444809	38447314	2368	0	NA	NA	NA	NA	NA
AK024123	chr9	-	96607439	96609213	1775	0.210592	0.0110328	0.104669	0.105407	0.916053	NA
AK024125	chr14	-	65022515	65024118	1604	1.63816	-0.0860765	0.26926	-0.319678	0.749213	NA
AK024127	chr19	+	49095537	49096848	1312	2.53592	-0.136232	0.29424	-0.462995	0.643368	NA
AK024133	chr6	-	114294464	114298540	4077	0	NA	NA	NA	NA	NA
AK024139	chr1	+	64787837	64788939	1103	0	NA	NA	NA	NA	NA
AK024142	chr2	+	171773482	171775844	2101	1.24463	-0.342755	0.250136	-1.37028	0.1706	NA
AK024143	chr7	+	30384230	30387952	3723	2.79875	-0.321506	0.295141	-1.08933	0.276009	NA
AK024147	chr11	+	67193024	67195369	2346	0.289556	0.0110222	0.107918	0.102135	0.918649	NA
AK024150	chr10	-	103813334	103815085	1752	0	NA	NA	NA	NA	NA
AK024152	chr6	+	75650215	75652683	2370	0.210592	0.0110328	0.104669	0.105407	0.916053	NA
AK024154	chr16	-	15076997	15079148	2152	2.0596	-0.151996	0.291692	-0.521084	0.602308	NA
AK024156	chr10	-	47548319	47549112	794	0.488948	0.0690569	0.172672	0.39993	0.689208	NA
AK024157	chr15	+	44565406	44567349	1944	74.0189	-0.0749772	0.188909	-0.396895	0.691445	0.849584
AK024158	chr1	-	112566316	112568310	1995	0.98016	-0.250931	0.22738	-1.10358	0.269776	NA
AK024159	chr18	+	57689521	57691175	1655	0	NA	NA	NA	NA	NA
AK024164	chr3	-	16473416	16475292	1877	0	NA	NA	NA	NA	NA
AK024170	chr3	-	65956763	65958275	1513	0	NA	NA	NA	NA	NA
AK024171	chr5	-	81400786	81403288	2503	0.309378	-0.12388	0.145503	-0.85139	0.394553	NA
AK024173	chr10	-	73480670	73481890	1221	0.184357	-0.0591656	0.102928	-0.574827	0.565408	NA
AK024178	chr17	+	46496181	46501299	1641	1.01896	-0.139145	0.225681	-0.616558	0.537527	NA
AK024180	chr11	-	5669875	5671435	1561	3.1979	-0.286135	0.31098	-0.920108	0.357516	NA
AK024183	chr2	+	24717300	24719028	1729	0.446222	-0.0695518	0.17125	-0.406143	0.684638	NA
AK024184	chr18	-	738058	739662	1605	3.57001	-0.124325	0.308078	-0.40355	0.686544	NA
AK024185	chr2	-	127267447	127269420	1974	6.08516	-0.362438	0.323513	-1.12032	0.262577	NA
AK024187	chr1	+	36259871	36260821	951	0	NA	NA	NA	NA	NA
AK024188	chr2	+	23636354	23638085	1732	0.0955008	-0.0445546	0.0938371	-0.474808	0.634924	NA
AK024194	chr9	-	41354587	41356775	2189	1.36638	-0.188203	0.267919	-0.702461	0.482392	NA
AK024195	chr4	-	56996300	56998477	2178	0.438474	-0.0684694	0.170897	-0.400646	0.688681	NA
AK024196	chr6	+	42789260	42791319	1731	34.6335	-0.791967	0.318522	-2.48638	0.012905	0.162584
AK024198	chr15	+	63544792	63546052	1261	0.0888939	0.0730619	0.0935728	0.780803	0.434918	NA
AK024203	chr2	-	135146223	135148148	1926	0.347437	0.0332601	0.113781	0.292316	0.770045	NA
AK024205	chr12	-	10981392	10983204	1813	0	NA	NA	NA	NA	NA
AK024205	chrALTS_NW_003571050	-	180098	181910	1813	0.278355	0.0403856	0.107345	0.376222	0.706752	NA
AK024206	chr1	-	156719767	156721041	1275	7.87227	-0.560325	0.328095	-1.70782	0.0876706	NA
AK024207	chr5	+	116165461	116168158	2698	0.278355	0.0403856	0.107345	0.376222	0.706752	NA
AK024209	chrX	+	72212117	72214672	2556	2.27369	-0.29135	0.276279	-1.05455	0.291632	NA
AK024210	chrALTS_NT_187660	+	4751294	4795467	1196	0	NA	NA	NA	NA	NA
AK024211	chr11	+	662129	664216	2088	2.59501	0.0591881	0.281483	0.210273	0.833455	NA
AK024213	chr5	+	140544270	140546675	2406	8.42768	-0.309887	0.324646	-0.954539	0.339811	NA
AK024214	chr1	-	8505555	8508449	2895	0.213877	-0.0613533	0.104709	-0.585942	0.557915	NA
AK024225	chr9	-	40885562	40887731	2170	2.30943	0.0231453	0.294726	0.0785314	0.937405	NA
AK024231	chr17	+	43946141	43947910	1770	0	NA	NA	NA	NA	NA
AK024234	chr2	+	42828683	42831042	2360	0.966222	-0.222729	0.187593	-1.1873	0.23511	NA
AK024235	chr4	-	152775322	152778203	2882	20.1535	-0.402416	0.305683	-1.31645	0.188023	0.469963
AK024236	chr3	-	58908701	58911509	2809	0	NA	NA	NA	NA	NA
AK024241	chr16	-	81310731	81313423	2693	5.49096	-0.646409	0.323283	-1.99952	0.0455523	NA
AK024242	chr8	-	74816051	74866636	2737	0	NA	NA	NA	NA	NA
AK024250	chr19	-	9523224	9526626	2288	80.0677	-0.0555234	0.247877	-0.223995	0.822761	0.918688
AK024255	chr7	-	43628315	43630620	2306	104.757	-0.265943	0.174435	-1.52459	0.127361	0.397188
AK024262	chr12	+	62613824	62616912	3089	43.772	-0.652161	0.285443	-2.28474	0.0223284	0.19445
AK024272	chr8	+	33044850	33048463	3614	97.7217	0.377704	0.280737	1.3454	0.178495	0.459595
AK024306	chr6	+	34998358	35000246	1889	0.696218	0.0710709	0.186794	0.380477	0.703592	NA
AK024309	chr1	-	1107319	1110831	1689	11.7492	-0.396651	0.327068	-1.21275	0.225226	NA
AK024315	chrX	-	49093548	49096760	2099	9.64166	-0.651209	0.327612	-1.98775	0.0468399	NA
AK024321	chr7	+	55098056	55099825	1770	0	NA	NA	NA	NA	NA
AK024333	chr10	-	114165979	114167822	1844	0.182855	0.0894421	0.0985692	0.907405	0.364193	NA
AK024334	chr5	+	71576122	71578287	2166	35.4676	-0.384579	0.237155	-1.62163	0.104882	0.366692
AK024334	chrALTS_NW_003315917	+	1574607	1576772	2166	0	NA	NA	NA	NA	NA
AK024334	chrALTS_NT_187651	+	1106097	1108262	2166	0	NA	NA	NA	NA	NA
AK024351	chr21	-	38485479	38487304	1826	0	NA	NA	NA	NA	NA
AK024355	chr1	+	119531894	119536238	4319	0.250795	0.00324835	0.106301	0.0305582	0.975622	NA
AK024366	chr8	-	133042710	133044975	2266	0.0955008	-0.0445546	0.0938371	-0.474808	0.634924	NA
AK024367	chr22	+	23863114	23866169	3056	0.0888939	0.0730619	0.0935728	0.780803	0.434918	NA
AK024367	chrALTS_NT_187633	+	99476	102531	3056	0	NA	NA	NA	NA	NA
AK024375	chr3	+	43729068	43733440	4373	10.9694	-0.218055	0.314594	-0.693129	0.488228	NA
AK024380	chr5	+	134395740	134399728	3989	7.1818	0.336669	0.328671	1.02433	0.305678	NA
AK024382	chr1	-	25289838	25293540	3703	0.309378	-0.12388	0.145503	-0.85139	0.394553	NA
AK024385	chr10	-	126368377	126373503	5127	0	NA	NA	NA	NA	NA
AK024389	chr16	+	81567810	81573343	5534	0.482349	-0.158641	0.162448	-0.976567	0.328784	NA
AK024405	chr7	-	5325754	5328915	3162	20.1823	-0.414138	0.326882	-1.26693	0.205179	0.484916
AK024406	chr10	-	13717637	13721808	4172	0.449545	-0.0535861	0.148396	-0.361102	0.718023	NA
AK024410	chr20	-	38410292	38412422	2131	20.4305	-0.37986	0.31764	-1.19588	0.231743	0.513091
AK024411	chr18	-	48147634	48150864	2873	0	NA	NA	NA	NA	NA
AK024511	chr11	+	3745344	3746293	950	0.187679	-0.0594057	0.103125	-0.576057	0.564577	NA
AK024516	chr9	+	15466902	15468140	1218	8.6067	-0.473948	0.328458	-1.44295	0.149035	NA
AK024517	chr1	-	97129070	97129779	710	0	NA	NA	NA	NA	NA
AK024518	chr8	-	67189322	67191168	1847	16.8691	0.0169653	0.289818	0.058538	0.95332	NA
AK024520	chr2	-	4100046	4102036	1991	0	NA	NA	NA	NA	NA
AK024522	chr12	+	12899745	12901782	2038	0	NA	NA	NA	NA	NA
AK024523	chr13	+	47208749	47210168	1420	0	NA	NA	NA	NA	NA
AK024525	chr12	+	101687614	101688968	1355	0	NA	NA	NA	NA	NA
AK024527	chr12	+	94654701	94656336	1636	0	NA	NA	NA	NA	NA
AK024528	chr11	-	57772097	57772694	598	0	NA	NA	NA	NA	NA
AK024532	chr11	-	39188711	39190460	1750	0.0955008	-0.0445546	0.0938371	-0.474808	0.634924	NA
AK024534	chr17	-	31562310	31564399	2090	0	NA	NA	NA	NA	NA
AK024536	chr3	+	62650847	62652402	1556	0	NA	NA	NA	NA	NA
AK024541	chr1	+	167668999	167670373	1375	0	NA	NA	NA	NA	NA
AK024542	chr17	+	48832503	48834116	1614	0	NA	NA	NA	NA	NA
AK024543	chr1	+	201675683	201677268	1586	0.0955008	-0.0445546	0.0938371	-0.474808	0.634924	NA
AK024544	chr7	+	22242204	22242964	761	1.48379	0.0146553	0.257703	0.0568688	0.95465	NA
AK024553	chr3	+	11255850	11257269	1420	0	NA	NA	NA	NA	NA
AK024554	chr17	-	9822694	9824460	1767	0	NA	NA	NA	NA	NA
AK024558	chr1	-	61225554	61226792	1239	0	NA	NA	NA	NA	NA
AK024559	chr7	-	48838899	48840345	1447	0	NA	NA	NA	NA	NA
AK024560	chr12	+	79687718	79688485	768	0	NA	NA	NA	NA	NA
AK024561	chr9	-	16914559	16915821	1263	0	NA	NA	NA	NA	NA
AK024563	chr19	-	8575079	8576170	1092	0	NA	NA	NA	NA	NA
AK024564	chr1	-	94426851	94428536	1686	0	NA	NA	NA	NA	NA
AK024565	chr8	+	120426684	120428146	1463	0.243397	-0.0628632	0.10591	-0.593555	0.55281	NA
AK024566	chr8	-	451917	453183	1267	9.60609	-0.680754	0.320163	-2.12627	0.0334807	NA
AK024567	chr3	+	15864038	15865655	1618	3.34132	-0.647398	0.304179	-2.12834	0.0333085	NA
AK024568	chr1	+	53595719	53597380	1662	0	NA	NA	NA	NA	NA
AK024576	chr8	-	103000001	103000901	901	0.655674	-0.162479	0.208472	-0.779382	0.435755	NA
AK024577	chr12	+	13220635	13221892	1258	0	NA	NA	NA	NA	NA
AK024579	chr10	+	43361525	43363236	1712	0	NA	NA	NA	NA	NA
AK024580	chr10	-	33224549	33226014	1466	0	NA	NA	NA	NA	NA
AK024581	chr13	-	67357704	67358728	1025	0	NA	NA	NA	NA	NA
AK024582	chr19	+	58214751	58215566	816	1.96312	-0.191207	0.263931	-0.724458	0.468784	NA
AK024583	chr12	-	116558163	116559499	1337	0.768182	-0.13862	0.195206	-0.710123	0.477628	NA
AK024585	chr14	+	73756268	73757294	1027	0	NA	NA	NA	NA	NA
AK024592	chr10	+	122094492	122096686	2195	0	NA	NA	NA	NA	NA
AK024595	chr19	+	15259394	15260787	1394	1.38102	-0.19843	0.251919	-0.787676	0.430886	NA
AK024599	chr7	+	66698383	66699862	1480	1.793	-0.00820994	0.29132	-0.0281819	0.977517	NA
AK024600	chr7	+	96778315	96780430	2116	0	NA	NA	NA	NA	NA
AK024604	chr5	-	167455456	167456268	813	0	NA	NA	NA	NA	NA
AK024606	chr13	-	46588602	46590596	1995	0	NA	NA	NA	NA	NA
AK024607	chr10	+	126643369	126645601	2233	0.121698	-0.047885	0.095277	-0.502587	0.615255	NA
AK024612	chr10	-	128192762	128193615	854	0	NA	NA	NA	NA	NA
AK024613	chr1	+	243477572	243478977	1406	0.354006	-0.0858837	0.122676	-0.700084	0.483875	NA
AK024613	chrALTS_NT_187519	+	489680	491085	1406	0	NA	NA	NA	NA	NA
AK024615	chr11	+	24519284	24521366	2083	0	NA	NA	NA	NA	NA
AK024616	chr2	-	216068807	216069422	616	0.0955008	-0.0445546	0.0938371	-0.474808	0.634924	NA
AK024617	chr17	+	39554187	39556051	1865	1.51758	-0.213931	0.265522	-0.805699	0.420416	NA
AK024621	chr1	-	89045082	89045918	837	0	NA	NA	NA	NA	NA
AK024623	chr4	-	189045674	189046994	1321	0	NA	NA	NA	NA	NA
AK024624	chr2	-	23125771	23126716	946	0	NA	NA	NA	NA	NA
AK024629	chr10	+	11177740	11179293	1554	0	NA	NA	NA	NA	NA
AK024634	chr12	+	114299525	114303429	3905	0	NA	NA	NA	NA	NA
AK024662	chr6	-	158055727	158057565	1839	1.77051	-0.436129	0.288056	-1.51404	0.130015	NA
AK024681	chr6	-	13288131	13290482	2352	123.608	-0.175045	0.325116	-0.538409	NA	NA
AK024684	chr1	-	54169651	54172324	2674	142.129	0.0626872	0.173589	0.361123	0.718007	0.863711
AK024689	chr4	+	144686751	144688616	1866	0.0955008	-0.0445546	0.0938371	-0.474808	0.634924	NA
AK024712	chr5	+	130007285	130008910	1626	0	NA	NA	NA	NA	NA
AK024800	chr20	+	51421467	51423315	1849	0	NA	NA	NA	NA	NA
AK024805	chr6	+	159729489	159731148	1660	1.52308	-0.150705	0.262262	-0.574634	0.565539	NA
AK024819	chr5	+	65658904	65659985	1082	2.80388	-0.486267	0.308954	-1.57391	0.115507	NA
AK024838	chr14	+	60128063	60128718	656	3.86537	-0.113506	0.31361	-0.361935	0.717401	NA
AK024851	chr6	-	42233287	42235137	1851	5.70165	-0.385582	0.32268	-1.19494	0.232112	NA
AK024852	chr19	-	31337018	31338924	1907	0	NA	NA	NA	NA	NA
AK024860	chr5	+	14309285	14311119	1835	0.0888939	0.0730619	0.0935728	0.780803	0.434918	NA
AK024861	chr7	+	43639335	43641333	1999	402.691	-0.0679847	0.173291	-0.392317	0.694824	0.852214
AK024862	chrX	+	150585156	150586929	1774	0.0888939	0.0730619	0.0935728	0.780803	0.434918	NA
AK024864	chr4	+	164777227	164778992	1766	0	NA	NA	NA	NA	NA
AK024868	chr12	+	1311592	1313604	2013	0.279895	-0.00933397	0.108909	-0.0857042	0.931702	NA
AK024876	chr10	+	6463539	6464256	718	0	NA	NA	NA	NA	NA
AK024877	chr3	+	28281686	28283550	1865	0.241605	0.0202824	0.106197	0.190988	0.848535	NA
AK024879	chr17	-	15477492	15479592	1919	0	NA	NA	NA	NA	NA
AK024881	chr7	-	77089254	77091096	1843	0.347437	0.0332601	0.113781	0.292316	0.770045	NA
AK024882	chr18	-	74786798	74788629	1832	0	NA	NA	NA	NA	NA
AK024898	chr9	+	19453377	19455173	1797	9.13585	-0.0431731	0.325	-0.13284	0.89432	NA
AK024900	chr17	+	35679392	35684890	3318	0.273289	0.0483112	0.108714	0.444387	0.656763	NA
AK024901	chr16	-	48596205	48598336	2132	0.0955008	-0.0445546	0.0938371	-0.474808	0.634924	NA
AK024907	chr11	-	27418833	27421834	2979	0	NA	NA	NA	NA	NA
AK024909	chr4	+	40214398	40216480	2083	0.0955008	-0.0445546	0.0938371	-0.474808	0.634924	NA
AK024910	chr2	-	198748485	198751307	2823	0	NA	NA	NA	NA	NA
AK024914	chr1	+	59567329	59568977	1649	0	NA	NA	NA	NA	NA
AK024915	chr12	+	48764169	48784255	1666	5.04521	-0.436463	0.320803	-1.36053	0.173661	NA
AK024918	chr21	+	42953783	42956397	2228	0	NA	NA	NA	NA	NA
AK024924	chr8	+	72008671	72011607	2937	0.0888939	0.0730619	0.0935728	0.780803	0.434918	NA
AK024925	chr1	-	120281227	120283298	2072	0	NA	NA	NA	NA	NA
AK024925	chr1	+	120615094	120617165	2072	0	NA	NA	NA	NA	NA
AK024926	chr1	+	85318485	85321084	2600	1159.78	-0.0948995	0.0952489	-0.996333	0.319089	0.595842
AK024928	chr2	-	43417172	43419938	2767	0.0921785	-0.0440703	0.0936244	-0.470714	0.637845	NA
AK024930	chr19	-	4356637	4358448	1812	45.6415	-0.195286	0.220915	-0.883985	0.376704	0.645677
AK024935	chr6	-	1726931	1728872	1942	0.0955008	-0.0445546	0.0938371	-0.474808	0.634924	NA
AK024937	chr7	-	99088483	99090975	2493	0	NA	NA	NA	NA	NA
AK024938	chr7	-	132957773	132959571	1799	0.569703	-0.040772	0.175706	-0.232047	0.816501	NA
AK024940	chr5	+	119370250	119372338	2089	0.258543	0.0019649	0.106568	0.0184379	0.985289	NA
AK024947	chr10	-	125130058	125132275	2218	0.922606	-0.159058	0.215769	-0.737166	0.461021	NA
AK024949	chr10	-	32320606	32322339	1734	0.0888939	0.0730619	0.0935728	0.780803	0.434918	NA
AK024950	chr22	+	21430874	21432696	1823	0	NA	NA	NA	NA	NA
AK024952	chr7	-	96154295	96157074	2084	0.694434	-0.147447	0.209146	-0.704994	0.480814	NA
AK024956	chr4	-	140101851	140104981	2583	0	NA	NA	NA	NA	NA
AK024962	chr3	-	71445690	71448636	2947	0	NA	NA	NA	NA	NA
AK024968	chr20	-	53981540	53983545	2006	0	NA	NA	NA	NA	NA
AK024973	chr10	+	112723046	112724799	1754	0.0921785	-0.0440703	0.0936244	-0.470714	0.637845	NA
AK024979	chr4	-	16874481	16877607	3127	0.0955008	-0.0445546	0.0938371	-0.474808	0.634924	NA
AK024988	chr17	+	30738182	30740275	2094	1.35326	0.255681	0.224407	1.13936	0.254552	NA
AK024994	chr17	+	36080337	36110462	1727	0	NA	NA	NA	NA	NA
AK024994	chrALTS_NT_187614	+	315223	345383	1727	0	NA	NA	NA	NA	NA
AK024994	chrALTS_NT_187661	+	34434	64559	1727	0	NA	NA	NA	NA	NA
AK024998	chr6	-	85387219	85390186	2513	1.81418	0.25523	0.247758	1.03016	0.302936	NA
AK024999	chr15	+	71328195	71330101	1907	0	NA	NA	NA	NA	NA
AK025004	chr3	+	172041046	172042972	1927	0.497215	0.0390392	0.149158	0.26173	0.79353	NA
AK025009	chr6	-	38466311	38468493	2183	0.713554	-0.189971	0.175484	-1.08256	0.279005	NA
AK025010	chr11	-	61143380	61145464	2085	0.49198	0.0192515	0.176209	0.109254	0.913001	NA
AK025011	chr10	+	61951578	61954355	2778	0	NA	NA	NA	NA	NA
AK025017	chr1	-	94734032	94736329	2298	0	NA	NA	NA	NA	NA
AK025030	chr12	+	94620595	94622836	2242	0	NA	NA	NA	NA	NA
AK025035	chr8	-	118244547	118246595	2049	0	NA	NA	NA	NA	NA
AK025037	chr15	+	77237431	77240460	3030	1.93382	-0.148349	0.287699	-0.515639	0.606107	NA
AK025038	chrX	-	130161930	130164015	2086	3.91713	-0.163476	0.297584	-0.549345	0.582769	NA
AK025042	chr3	-	165150006	165158062	1948	0	NA	NA	NA	NA	NA
AK025045	chr8	-	70218200	70220303	2104	0.212085	0.0277568	0.104785	0.264892	0.791093	NA
AK025047	chr3	+	113589549	113591494	1946	0	NA	NA	NA	NA	NA
AK025048	chr3	-	42044193	42046335	2143	0	NA	NA	NA	NA	NA
AK025052	chr12	+	1293992	1296025	2034	0.337106	-0.00728061	0.138325	-0.0526341	0.958023	NA
AK025053	chr4	-	148324306	148326251	1946	0	NA	NA	NA	NA	NA
AK025054	chr2	-	197229004	197230576	1573	0	NA	NA	NA	NA	NA
AK025055	chr1	+	34505442	34507329	1888	0	NA	NA	NA	NA	NA
AK025063	chr2	-	14636585	14638230	1646	28.7125	-0.396213	0.328496	-1.20614	0.227763	0.508976
AK025064	chr3	+	71472442	71475804	3363	0	NA	NA	NA	NA	NA
AK025072	chr15	-	59350909	59353210	2165	0	NA	NA	NA	NA	NA
AK025077	chr4	-	142293057	142294850	1794	0	NA	NA	NA	NA	NA
AK025081	chr3	+	188161926	188163967	2042	0	NA	NA	NA	NA	NA
AK025082	chr7	+	128023202	128026029	2828	1.0385	-0.197513	0.205294	-0.962096	0.336001	NA
AK025086	chr9	+	86282199	86284026	1828	37.8232	-0.310724	0.250683	-1.23951	0.215158	0.496508
AK025089	chr8	-	140820583	140822414	1832	0.469136	0.0131376	0.14754	0.0890449	0.929046	NA
AK025093	chr2	-	190196523	190198330	1808	2.60079	-0.0342376	0.277377	-0.123433	0.901764	NA
AK025096	chr17	+	73626727	73627961	1235	0	NA	NA	NA	NA	NA
AK025097	chr9	+	537885	539165	1281	0.241605	0.0202824	0.106197	0.190988	0.848535	NA
AK025101	chr8	-	117965140	117967003	1864	0	NA	NA	NA	NA	NA
AK025105	chr2	-	9254612	9256181	1570	0.119906	0.0802067	0.0953599	0.841095	0.400295	NA
AK025114	chr9	-	130697799	130699855	2057	104.614	-0.0968692	0.209528	-0.462321	0.643851	0.82163
AK025117	chr14	+	76197905	76199543	1639	69.3796	0.183111	0.26297	0.69632	0.486228	0.724468
AK025118	chr5	-	179605872	179607602	1731	25.0816	-0.434284	0.274118	-1.5843	0.113126	0.377565
AK025126	chr2	+	45777113	45779619	2507	0.261828	-0.0690357	0.11074	-0.623402	0.533021	NA
AK025129	chr22	-	30972901	30976081	1599	723.073	-0.163394	0.132398	-1.23411	0.217161	0.498696
AK025132	chr12	-	45954734	45956651	1918	6.15443	0.0123958	0.327795	0.0378156	0.969835	NA
AK025137	chr10	+	113081326	113086776	5048	0.28318	-0.0761898	0.115989	-0.656869	0.511265	NA
AK025143	chr8	-	118076913	118079195	2283	0	NA	NA	NA	NA	NA
AK025148	chr2	-	140984312	140985995	1684	0	NA	NA	NA	NA	NA
AK025152	chr2	+	45678281	45681318	3038	0.169649	-0.0527942	0.0976726	-0.540522	0.588837	NA
AK025156	chr22	-	40595889	40599364	3476	0.182855	0.0894421	0.0985692	0.907405	0.364193	NA
AK025161	chr6	-	16429427	16431276	1850	0	NA	NA	NA	NA	NA
AK025167	chr7	-	16133939	16136078	2140	0	NA	NA	NA	NA	NA
AK025173	chr1	+	22725457	22727795	2339	0	NA	NA	NA	NA	NA
AK025180	chr9	+	12798081	12799891	1811	0	NA	NA	NA	NA	NA
AK025182	chr1	-	26745979	26747701	1723	0.191002	-0.0596434	0.103319	-0.577273	0.563755	NA
AK025184	chr2	-	200824673	200827331	2659	27.4899	0.438587	0.324044	1.35348	0.175902	0.457314
AK025190	chr2	-	223936080	223938391	2312	0	NA	NA	NA	NA	NA
AK025191	chr2	+	61966400	61968808	2069	0	NA	NA	NA	NA	NA
AK025193	chr4	+	37525203	37527146	1944	0.589273	-0.120176	0.185299	-0.648554	0.516627	NA
AK025194	chr18	-	2517250	2519260	1948	0.0888939	0.0730619	0.0935728	0.780803	0.434918	NA
AK025196	chr6	-	128430941	128432768	1828	0	NA	NA	NA	NA	NA
AK025196	chrALTS_NT_187556	-	780275	782102	1828	0	NA	NA	NA	NA	NA
AK025200	chr17	+	38850669	38853728	2181	2827.36	0.052595	0.154814	0.33973	0.73406	0.872266
AK025202	chr22	-	33459444	33461308	1865	0	NA	NA	NA	NA	NA
AK025206	chr7	+	107609651	107611458	1808	4.16604	-0.313786	0.320717	-0.978388	0.327882	NA
AK025210	chr19	+	34387269	34389103	1835	4.68326	-0.0572918	0.291944	-0.196242	0.84442	NA
AK025214	chr11	+	111782314	111783939	1626	51.4502	0.0300339	0.212224	0.14152	0.887459	0.949849
AK025217	chr12	+	11769122	11770912	1791	0	NA	NA	NA	NA	NA
AK025218	chr1	+	64792148	64794417	2270	0.181072	0.018444	0.103101	0.178891	0.858023	NA
AK025234	chr14	+	77547178	77549240	2063	0.339299	-0.0670805	0.109181	-0.6144	0.538951	NA
AK025238	chr1	+	89858243	89860786	2544	0.404878	-0.149816	0.158421	-0.945687	0.344308	NA
AK025243	chr14	-	89364371	89365306	936	0.184357	-0.0591656	0.102928	-0.574827	0.565408	NA
AK025246	chr3	-	44937558	44939799	2242	0.91868	-0.0354883	0.194283	-0.182663	0.855063	NA
AK025252	chr5	-	157565963	157569098	1847	0.0888939	0.0730619	0.0935728	0.780803	0.434918	NA
AK025271	chr7	-	132809126	132812487	3362	0.956531	-0.295816	0.210916	-1.40253	0.160757	NA
AK025276	chr7	-	44118680	44120698	2019	44.4193	-0.26955	0.248513	-1.08465	0.278075	0.559108
AK025278	chr10	-	90695802	90697656	1855	0	NA	NA	NA	NA	NA
AK025286	chr20	+	19289379	19291829	2451	0	NA	NA	NA	NA	NA
AK025288	chr8	-	118085480	118088259	2780	0	NA	NA	NA	NA	NA
AK025291	chr1	+	202519674	202521767	2094	0	NA	NA	NA	NA	NA
AK025295	chr1	-	208128696	208131462	1982	0.191002	-0.0596434	0.103319	-0.577273	0.563755	NA
AK025297	chr4	-	47175191	47177543	2353	0	NA	NA	NA	NA	NA
AK025317	chr11	-	96077220	96078842	1623	0.464252	-0.0652636	0.153454	-0.425299	0.670619	NA
AK025323	chr7	-	123720651	123722460	1810	0.257402	-0.0684023	0.110257	-0.620388	0.535002	NA
AK025324	chr13	+	97189822	97192208	2387	0	NA	NA	NA	NA	NA
AK025325	chr14	+	61288497	61290298	1802	0	NA	NA	NA	NA	NA
AK025326	chr9	+	128300099	128301952	1854	1.79116	-0.307257	0.248992	-1.23401	0.2172	NA
AK025332	chr1	-	208221391	208223244	1854	2.86547	-0.258362	0.290246	-0.890148	0.373387	NA
AK025341	chr13	+	98415643	98417482	1840	0.977606	0.0904467	0.243629	0.371248	0.710453	NA
AK025352	chr1	-	46028887	46032755	3869	275.168	0.152664	0.148816	1.02586	0.304958	0.581462
AK025359	chr11	-	34279789	34282054	2266	0.279858	-0.0756685	0.115616	-0.654483	0.512801	NA
AK025360	chr7	-	43899285	43901099	1815	0.310908	2.45683e-05	0.10992	0.000223511	0.999822	NA
AK025363	chr11	+	12421241	12423561	2321	0	NA	NA	NA	NA	NA
AK025378	chr11	-	103920407	103921180	774	0	NA	NA	NA	NA	NA
AK025384	chr16	-	17227026	17228000	975	2.58578	0.306798	0.278562	1.10137	0.270737	NA
AK025386	chr1	+	200128975	200130784	1810	0	NA	NA	NA	NA	NA
AK025387	chr9	+	12928678	12930523	1846	0	NA	NA	NA	NA	NA
AK025430	chr16	+	11741910	11744506	2597	45.2326	-0.0119128	0.240535	-0.0495264	0.9605	0.98459
AK025451	chr16	+	20690187	20693186	3000	0	NA	NA	NA	NA	NA
AK025503	chr11	+	62574174	62578081	3908	309.185	0.321343	0.147466	2.1791	0.0293239	0.219631
AK025525	chrX	-	151406396	151408604	2209	668.423	0.152674	0.100093	1.52531	0.127181	0.396872
AK025534	chr6	+	36111277	36113368	2092	1.90887	-0.330867	0.287933	-1.14911	0.25051	NA
AK025552	chr15	-	73581849	73584334	2486	1.18086	-0.206058	0.248502	-0.829201	0.406991	NA
AK025573	chr19	-	1372238	1374364	2127	103.84	-0.159979	0.169223	-0.945377	0.344466	0.618266
AK025597	chrX	-	133802915	133805017	2103	0	NA	NA	NA	NA	NA
AK025659	chrX	-	132485021	132487158	2138	0.459596	0.113167	0.155225	0.729052	0.46597	NA
AK025669	chr11	-	74830576	74832510	1935	1.30393	-0.335152	0.244308	-1.37184	0.170112	NA
AK025670	chr12	-	95719240	95721402	2163	0.0888939	0.0730619	0.0935728	0.780803	0.434918	NA
AK025763	chr8	-	76965974	76968146	2173	2.99244	-0.230364	0.304373	-0.756847	0.449142	NA
AK025765	chr6	-	1698806	1700934	2129	0	NA	NA	NA	NA	NA
AK025797	chr2	+	69768910	69771108	2199	0.794751	1.19624e-05	0.219827	5.44175e-05	0.999957	NA
AK025799	chr2	-	99427772	99429801	2030	0.73757	-0.171774	0.209591	-0.819567	0.412463	NA
AK025851	chr3	-	129847050	129847957	908	25.4811	-0.155969	0.279711	-0.557606	0.577114	0.781579
AK025887	chr4	-	9868777	9872863	2045	0	NA	NA	NA	NA	NA
AK025893	chr8	+	30552345	30553761	1417	6.14594	-0.475603	0.328701	-1.44691	0.147921	NA
AK025919	chr2	+	26194219	26197679	3461	306.289	0.11904	0.222961	0.533906	0.593406	0.793697
AK025975	chr1	+	22916171	22921500	5036	66.2287	-1.48376	0.288678	-5.13984	2.74972e-07	0.000319855
AK026020	chr7	+	74532291	74534908	2618	0	NA	NA	NA	NA	NA
AK026026	chr22	+	17732195	17735221	3027	336.271	0.170643	0.128176	1.33132	0.183084	0.465133
AK026032	chr6	+	154888996	154890781	1786	0.43519	0.0203708	0.14628	0.139259	0.889245	NA
AK026036	chr10	+	5705876	5707015	1084	0.571205	-0.235721	0.192944	-1.22171	0.221819	NA
AK026099	chr20	-	6037374	6038927	1554	133.634	0.00178265	0.186804	0.00954287	0.992386	0.99684
AK026119	chr7	+	36319881	36320479	599	0.797585	-0.130496	0.211056	-0.618301	0.536377	NA
AK026198	chr11	+	65422804	65423803	1000	531.812	-0.318305	0.30023	-1.06021	0.289051	0.568111
AK026199	chr18	+	35716370	35717978	1609	4.02847	0.0928781	0.325885	0.285003	0.775642	NA
AK026218	chr13	+	44390936	44392213	1278	0.182855	0.0894421	0.0985692	0.907405	0.364193	NA
AK026221	chr6	+	122643388	122644777	1390	0	NA	NA	NA	NA	NA
AK026238	chr12	-	24251587	24253605	2019	0.3127	-0.0805372	0.119047	-0.676518	0.498712	NA
AK026249	chr11	-	74698231	74699658	1409	0.466202	0.0440034	0.171523	0.256545	0.79753	NA
AK026259	chr1	+	167290997	167292497	1501	0.647153	-0.118152	0.141965	-0.832266	0.405259	NA
AK026261	chr5	+	142818580	142820445	1866	0	NA	NA	NA	NA	NA
AK026269	chr1	-	197580093	197581378	1286	0.379101	-0.133868	0.15067	-0.888482	0.374281	NA
AK026273	chr2	+	24058993	24061994	1693	1.35227	-0.15699	0.23394	-0.671071	0.502175	NA
AK026280	chr11	-	8675733	8677311	1579	0.941945	-0.0276701	0.234609	-0.117941	0.906114	NA
AK026284	chr1	+	14400342	14402251	1910	0	NA	NA	NA	NA	NA
AK026286	chr6	+	108626145	108627468	1324	0	NA	NA	NA	NA	NA
AK026293	chr15	-	25345633	25347235	1603	0.0955008	-0.0445546	0.0938371	-0.474808	0.634924	NA
AK026294	chr1	-	27541629	27543680	2052	1.92611	-0.0509418	0.259976	-0.195948	0.844651	NA
AK026340	chr15	-	72473836	72475168	1333	91.6728	0.0680304	0.194704	0.349404	0.726786	0.86842
AK026368	chrUN_NT_187513	-	22067	23232	1166	0	NA	NA	NA	NA	NA
AK026378	chr9	-	131796853	131924049	1195	0	NA	NA	NA	NA	NA
AK026385	chr1	-	195645520	195646657	1138	0	NA	NA	NA	NA	NA
AK026401	chr7	-	38236562	38239523	2962	0	NA	NA	NA	NA	NA
AK026402	chr9	+	42897137	42899700	2564	0	NA	NA	NA	NA	NA
AK026403	chr15	+	62827675	62831056	3382	0.403087	-0.0291973	0.145572	-0.20057	0.841035	NA
AK026405	chr18	+	8198328	8200726	2399	0	NA	NA	NA	NA	NA
AK026407	chr4	-	15777564	15779052	1489	0	NA	NA	NA	NA	NA
AK026418	chr1	-	148449492	148451447	1956	0.0921785	-0.0440703	0.0936244	-0.470714	0.637845	NA
AK026419	chr9	+	62907553	62910081	2529	0	NA	NA	NA	NA	NA
AK026429	chr2	-	235746388	235749392	3005	3.00331	-0.234098	0.310249	-0.75455	0.450519	NA
AK026434	chr18	-	35403996	35406528	2533	0.121698	-0.047885	0.095277	-0.502587	0.615255	NA
AK026452	chr3	+	20388249	20390562	2314	0	NA	NA	NA	NA	NA
AK026456	chr5	-	54204934	54207616	2683	0	NA	NA	NA	NA	NA
AK026459	chr18	+	58752148	58754477	2330	30.2282	0.233939	0.273447	0.855518	0.392264	0.657083
AK026465	chr15	+	84961735	84964310	2576	0	NA	NA	NA	NA	NA
AK026485	chr4	-	118725629	118727811	2183	16.8124	-0.528339	0.326016	-1.62059	0.105105	NA
AK026490	chr6	+	146549759	146552372	2614	0	NA	NA	NA	NA	NA
AK026493	chr19	-	36681739	36682801	1063	4.04678	-0.222045	0.30805	-0.720808	0.471027	NA
AK026500	chr2	-	10420220	10422766	2547	3.66172	-0.209424	0.312009	-0.67121	0.502086	NA
AK026510	chrMT	-	231	407	177	3276.96	0.15872	0.235486	0.674011	0.500304	0.732675
AK026523	chr17	-	81701324	81703300	1977	805.569	-0.133773	0.117486	-1.13863	0.254856	0.537584
AK026561	chr4	+	153491599	153492185	587	0	NA	NA	NA	NA	NA
AK026601	chr8	+	41828272	41829958	1687	0.182855	0.0894421	0.0985692	0.907405	0.364193	NA
AK026659	chr3	+	152839390	152841439	2050	24.9739	0.174199	0.303195	0.574547	0.565598	0.774655
AK026675	chr17	-	17544285	17546411	2127	3.27228	0.327994	0.298657	1.09823	0.272104	NA
AK026679	chr21	+	38273476	38275534	2059	0	NA	NA	NA	NA	NA
AK026682	chr11	-	111719359	111722386	3028	54.1404	0.10818	0.205475	0.526486	0.59855	0.79535
AK026694	chr19	-	16610395	16612203	1809	0	NA	NA	NA	NA	NA
AK026699	chr6	-	82916051	82917955	1905	1.22515	0.108491	0.192634	0.563197	0.573301	NA
AK026701	chr1	+	167379108	167381000	1893	0.278355	0.0403856	0.107345	0.376222	0.706752	NA
AK026703	chr5	+	119537905	119539943	2039	0.422677	0.053466	0.169701	0.315061	0.752715	NA
AK026713	chr3	-	134347288	134349233	1946	4.91518	-0.468949	0.326599	-1.43586	0.151043	NA
AK026716	chrX	+	47923719	47925624	1906	39.4972	-0.27868	0.272818	-1.02149	0.307024	0.583854
AK026722	chr11	-	126100505	126102413	1909	0	NA	NA	NA	NA	NA
AK026725	chr11	-	88165579	88167691	2113	0	NA	NA	NA	NA	NA
AK026731	chr18	+	69212277	69214350	2074	0	NA	NA	NA	NA	NA
AK026734	chr2	-	186354570	186356773	2204	0.250795	0.00324835	0.106301	0.0305582	0.975622	NA
AK026738	chr18	+	35616488	35618596	2109	0	NA	NA	NA	NA	NA
AK026743	chr21	-	34941831	34945040	3210	0	NA	NA	NA	NA	NA
AK026750	chr8	-	141353401	141355365	1965	0.273251	-0.00821148	0.108678	-0.075558	0.939771	NA
AK026750	chrALTS_NT_187574	-	19955	21919	1965	0	NA	NA	NA	NA	NA
AK026751	chr12	-	40140933	40142875	1943	0	NA	NA	NA	NA	NA
AK026761	chr2	-	212706806	212708802	1997	0	NA	NA	NA	NA	NA
AK026763	chr16	-	61691756	61693750	1995	0	NA	NA	NA	NA	NA
AK026773	chr2	+	47572462	47574857	2396	0.25408	-0.067886	0.109863	-0.617914	0.536632	NA
AK026778	chr2	-	144494265	144496877	2613	0.0921785	-0.0440703	0.0936244	-0.470714	0.637845	NA
AK026788	chr17	-	1225893	1228082	2190	0.182855	0.0894421	0.0985692	0.907405	0.364193	NA
AK026789	chr6	+	5664939	5667209	2271	0	NA	NA	NA	NA	NA
AK026792	chr7	-	152353504	152355465	1962	0	NA	NA	NA	NA	NA
AK026794	chr6	+	2452411	2484030	3396	6.12106	-0.671276	0.328472	-2.04363	0.0409899	NA
AK026799	chr7	-	104829316	104831281	1966	2.40485	0.388127	0.200407	1.9367	NA	NA
AK026802	chr2	+	111972146	111973989	1844	0	NA	NA	NA	NA	NA
AK026811	chr5	+	181255719	181257586	1868	202.078	-0.481265	0.191406	-2.51437	0.0119245	0.158178
AK026816	chr10	+	113137908	113139830	1923	0.182855	0.0894421	0.0985692	0.907405	0.364193	NA
AK026820	chr8	-	133495162	133497192	2031	0.291348	-0.0732798	0.113899	-0.643376	0.51998	NA
AK026823	chr14	-	37384432	37386491	2060	0.0921785	-0.0440703	0.0936244	-0.470714	0.637845	NA
AK026828	chrX	+	111745586	111747473	1888	0.712754	-0.0586716	0.161801	-0.362615	0.716892	NA
AK026838	chr22	-	21927943	21930090	2148	11.7297	-0.0304827	0.316948	-0.0961757	0.923381	NA
AK026847	chr1	+	81995543	81996530	988	0.333783	-0.00652488	0.138098	-0.0472481	0.962315	NA
AK026853	chr7	-	36709159	36710605	1447	0	NA	NA	NA	NA	NA
AK026859	chr22	+	46041179	46042524	1346	1.81566	0.109455	0.285341	0.383593	0.70128	NA
AK026861	chr3	-	62968004	62969336	1333	0	NA	NA	NA	NA	NA
AK026867	chr19	+	36127767	36129128	1362	0.215407	0.026822	0.104963	0.255537	0.798308	NA
AK026868	chr21	+	38438543	38440792	2250	0	NA	NA	NA	NA	NA
AK026872	chr8	-	140566619	140569936	3318	0.184395	0.0175123	0.103299	0.16953	0.86538	NA
AK026877	chr2	-	181026515	181028084	1570	0	NA	NA	NA	NA	NA
AK026878	chr5	+	67128866	67129735	870	0	NA	NA	NA	NA	NA
AK026879	chr1	+	113227776	113229886	2111	0	NA	NA	NA	NA	NA
AK026890	chr1	+	26533728	26536177	2450	0	NA	NA	NA	NA	NA
AK026893	chr3	+	108318188	108321112	2925	0	NA	NA	NA	NA	NA
AK026895	chr9	+	15469220	15470951	1732	43.1104	0.321027	0.243465	1.31857	0.187312	0.469428
AK026896	chr13	-	98503025	98506002	1811	0	NA	NA	NA	NA	NA
AK026901	chr5	-	59284589	59286491	1903	0	NA	NA	NA	NA	NA
AK026906	chr1	-	85658240	85660447	2039	4.21559	-0.287876	0.323508	-0.889857	0.373543	NA
AK026914	chr11	+	111644339	111647561	3223	0.0921785	-0.0440703	0.0936244	-0.470714	0.637845	NA
AK026915	chr3	-	129746346	129749437	2825	0	NA	NA	NA	NA	NA
AK026947	chr16	-	2597881	2599718	1838	195.258	-0.068721	0.175687	-0.391155	0.695682	0.852509
AK026967	chr20	+	36252560	36254714	2155	12.1095	-0.169246	0.311652	-0.543061	0.587088	NA
AK027041	chr20	+	44303895	44305802	1908	118.8	0.244199	0.221007	1.10494	0.269187	0.550763
AK027082	chr16	+	88929816	88932494	1646	0	NA	NA	NA	NA	NA
AK027091	chr17	-	43281366	43283179	1814	0	NA	NA	NA	NA	NA
AK027107	chr3	+	12406847	12410425	3579	0	NA	NA	NA	NA	NA
AK027110	chr17	+	49171895	49173246	1352	0	NA	NA	NA	NA	NA
AK027139	chr11	+	33091202	33093098	1897	20.6026	-0.306577	0.296167	-1.03515	0.300599	0.578198
AK027150	chr16	+	29248229	29250144	1916	0	NA	NA	NA	NA	NA
AK027170	chr9	+	125901954	125904470	2517	3.27275	-0.48657	0.313214	-1.55348	0.120309	NA
AK027173	chr20	-	4009926	4011662	1547	0.187679	-0.0594057	0.103125	-0.576057	0.564577	NA
AK027178	chr3	-	16387594	16389560	1967	6.72098	-0.557425	0.326813	-1.70564	0.0880747	NA
AK027183	chr1	-	19684091	19690135	3084	0	NA	NA	NA	NA	NA
AK027193	chr6	-	89939824	89941740	1917	1.03256	-0.14203	0.221088	-0.64241	0.520607	NA
AK027195	chr6	-	43667782	43669791	2010	14.3133	-0.251619	0.294057	-0.855681	0.392174	NA
AK027198	chr19	+	5154945	5157164	2220	0.257402	-0.0684023	0.110257	-0.620388	0.535002	NA
AK027209	chr10	+	113071042	113073706	2665	1.09423	0.0634303	0.191953	0.330447	0.741062	NA
AK027219	chr14	-	22757529	22759384	1856	0.375359	-0.0939603	0.1279	-0.73464	0.462559	NA
AK027225	chr16	+	21840989	21842672	1512	0.187679	-0.0594057	0.103125	-0.576057	0.564577	NA
AK027226	chrALTS_NT_187524	-	34801	36761	1961	0	NA	NA	NA	NA	NA
AK027238	chr13	+	75629234	75630963	1240	0.911001	-0.00573028	0.188734	-0.0303617	0.975779	NA
AK027242	chr21	-	26165897	26167324	1428	0.840189	0.0253945	0.212598	0.119449	0.90492	NA
AK027253	chrX	-	11661103	11662928	1826	0	NA	NA	NA	NA	NA
AK027254	chr8	-	130403555	130405530	1976	0.300979	0.089366	0.139339	0.641359	0.52129	NA
AK027270	chr2	-	135928688	135930277	1590	6.58237	-0.397197	0.327061	-1.21444	0.224579	NA
AK027272	chr2	-	23771657	23773547	1891	0.184395	0.0175123	0.103299	0.16953	0.86538	NA
AK027298	chr3	+	184197550	184199402	1853	14.145	-0.020798	0.304156	-0.0683794	0.945484	NA
AK027336	chr7	-	140593921	140595119	1199	0.0955008	-0.0445546	0.0938371	-0.474808	0.634924	NA
AK027364	chr6	-	154458311	154460217	1907	0	NA	NA	NA	NA	NA
AK027368	chr8	-	118069747	118071926	2180	0	NA	NA	NA	NA	NA
AK027380	chr7	+	128754953	128757083	2131	4.06811	0.0488235	0.326593	0.149493	0.881165	NA
AK027383	chr8	+	143758516	143760512	1997	0	NA	NA	NA	NA	NA
AK027383	chrALTS_NT_187571	+	235563	237559	1997	0	NA	NA	NA	NA	NA
AK027388	chr9	-	99843771	99845761	1991	1.24651	-0.150361	0.249454	-0.602759	0.546669	NA
AK027393	chr16	-	22380066	22381838	1773	2.24556	-0.0479454	0.258791	-0.185267	0.85302	NA
AK027555	chr13	+	50966231	50969522	3292	3.94684	-0.167501	0.325665	-0.514337	0.607016	NA
AK027610	chr2	-	3541431	3543578	2148	525.776	0.33658	0.179683	1.87319	0.0610424	0.295955
AK027667	chrUN_NT_113901	+	145270	149491	4222	0	NA	NA	NA	NA	NA
AK027691	chr22	+	23543863	23547797	3935	0.184357	-0.0591656	0.102928	-0.574827	0.565408	NA
AK027764	chr5	+	16672572	16674469	1898	283.052	0.087842	0.141535	0.62064	0.534837	0.755109
AK027771	chr15	+	21533717	21969231	1913	0	NA	NA	NA	NA	NA
AK027795	chr19	-	6224737	6226593	1857	12.8758	-0.628699	0.316604	-1.98576	0.0470601	NA
AK027848	chr12	-	79601235	79603276	2042	36.6315	-0.260016	0.298916	-0.869865	0.384374	0.650768
AK054575	chr6	+	110896135	110898752	1831	58.9009	0.660681	0.233843	2.82532	0.0047234	0.114467
AK054578	chr10	+	113162762	113164597	1836	7.8278	-0.319578	0.324091	-0.986073	0.324097	NA
AK054583	chr12	-	123248703	123250844	2142	107.112	-0.00873843	0.254675	-0.0343121	0.972628	0.989207
AK054588	chr1	-	117839635	117841771	1826	10.0509	-0.247469	0.32849	-0.753354	0.451237	NA
AK054599	chr15	-	55171080	55173050	1971	4.29932	-0.246422	0.321915	-0.765489	0.44398	NA
AK054601	chr22	-	39518488	39520057	1570	7.63622	0.23817	0.320994	0.741976	0.458102	NA
AK054612	chr6	-	31999976	32003521	2096	0	NA	NA	NA	NA	NA
AK054612	chrALTS_NT_113891	-	3471035	3474580	2096	0	NA	NA	NA	NA	NA
AK054612	chrALTS_NT_167245	-	3247750	3251295	2096	0	NA	NA	NA	NA	NA
AK054612	chrALTS_NT_167247	-	3374750	3378295	2096	0	NA	NA	NA	NA	NA
AK054612	chrALTS_NT_167248	-	3255948	3259493	2096	0	NA	NA	NA	NA	NA
AK054612	chrALTS_NT_167249	-	3301165	3304710	2096	0	NA	NA	NA	NA	NA
AK054612	chrALTS_NT_167249	-	3333903	3337448	2096	0	NA	NA	NA	NA	NA
AK054618	chr4	+	180275965	180278687	2723	0	NA	NA	NA	NA	NA
AK054619	chr4	+	2934899	2947673	1999	188.223	0.00383366	0.219998	0.0174259	0.986097	0.994117
AK054621	chr5	-	37110826	37112929	2104	0.400054	0.0108539	0.14233	0.0762585	0.939213	NA
AK054625	chr8	-	142868932	142871462	2531	0	NA	NA	NA	NA	NA
AK054630	chr17	-	43116200	43118378	2179	2.02279	0.306139	0.295381	1.03642	0.300006	NA
AK054672	chr10	-	1051314	1053558	2245	86.5556	-0.193504	0.172709	-1.12041	0.26254	0.544866
AK054674	chr12	+	108307142	108314551	2482	0	NA	NA	NA	NA	NA
AK054683	chr10	+	14911609	14913419	1636	26.6973	-0.161116	0.284828	-0.56566	0.571625	0.778143
AK054685	chr15	-	82924380	82926637	2258	0	NA	NA	NA	NA	NA
AK054700	chr15	-	96112628	96116051	3424	0	NA	NA	NA	NA	NA
AK054706	chr11	-	132411563	132414196	2543	0	NA	NA	NA	NA	NA
AK054708	chr1	-	2013213	2015530	1954	0.0955008	-0.0445546	0.0938371	-0.474808	0.634924	NA
AK054715	chr1	-	23004039	23006256	2218	0.750054	-0.0568753	0.160099	-0.355251	0.722402	NA
AK054716	chr3	-	21895513	21897583	2071	0	NA	NA	NA	NA	NA
AK054718	chr11	-	76442878	76444680	1803	79.5366	-0.248927	0.229292	-1.08563	0.277641	0.5591
AK054719	chr5	+	14493074	14495658	2585	47.3509	-1.09467	0.297873	-3.67494	0.000237902	0.0352701
AK054726	chr1	-	234212606	234215088	1723	0	NA	NA	NA	NA	NA
AK054733	chr5	+	56927874	56929573	1700	17.4338	-0.319423	0.283903	-1.12511	0.260541	NA
AK054734	chr6	+	132891924	132893819	1896	0.169649	-0.0527942	0.0976726	-0.540522	0.588837	NA
AK054741	chr8	-	14878212	14880170	1959	0	NA	NA	NA	NA	NA
AK054746	chr19	-	13266566	13268910	2345	0	NA	NA	NA	NA	NA
AK054751	chr5	-	146938776	146940646	1871	1.00916	0.0578124	0.161623	0.357699	0.720568	NA
AK054752	chr14	-	24423889	24426039	2151	0.217199	-0.0619478	0.10519	-0.588912	0.555921	NA
AK054756	chr4	-	21469079	21471122	2044	0	NA	NA	NA	NA	NA
AK054758	chr22	-	30275215	30276951	1737	0.365429	-0.0247465	0.113502	-0.218027	0.827408	NA
AK054759	chr8	+	10360437	10362461	2025	0.187679	-0.0594057	0.103125	-0.576057	0.564577	NA
AK054761	chr17	-	21456513	21460215	3703	0	NA	NA	NA	NA	NA
AK054774	chr6	+	124518074	124520203	2130	0	NA	NA	NA	NA	NA
AK054776	chr7	+	87109539	87111282	1744	0	NA	NA	NA	NA	NA
AK054778	chr19	+	58491126	58492813	1688	3.79592	0.199964	0.298344	0.670246	0.502701	NA
AK054782	chr8	+	10443150	10445408	2259	0.271748	0.126389	0.116252	1.08719	0.276952	NA
AK054783	chr8	+	10434029	10437985	3957	2.816	0.0758827	0.282207	0.26889	0.788014	NA
AK054784	chr1	-	44869619	44871537	1919	2.31909	0.0542099	0.298857	0.181391	0.856061	NA
AK054789	chr6	-	169552973	169554497	1431	0.571205	-0.235721	0.192944	-1.22171	0.221819	NA
AK054790	chr17	-	75370947	75373736	2790	0.0955008	-0.0445546	0.0938371	-0.474808	0.634924	NA
AK054798	chr9	+	93270838	93272738	1901	0.691112	-0.146983	0.209117	-0.702872	0.482135	NA
AK054799	chr4	-	139098487	139100478	1992	0.0888939	0.0730619	0.0935728	0.780803	0.434918	NA
AK054806	chr19	+	57449689	57453011	3323	32.9592	-0.600414	0.310111	-1.93613	0.0528521	0.281461
AK054810	chr3	-	192542045	192544331	2287	0	NA	NA	NA	NA	NA
AK054812	chr18	+	50936982	50939128	2147	13.7563	-0.947157	0.314905	-3.00775	0.00263188	NA
AK054819	chr17	-	54956760	54958426	1667	82.7105	-0.482691	0.199788	-2.41602	0.0156913	0.173794
AK054827	chr15	-	66027244	66029386	2143	0.0955008	-0.0445546	0.0938371	-0.474808	0.634924	NA
AK054827	chrALTS_NW_003315944	-	119062	121204	2143	0	NA	NA	NA	NA	NA
AK054828	chr3	+	61566273	61567965	1693	3.94572	0.303314	0.313255	0.968265	0.332912	NA
AK054829	chr7	+	130518588	130520321	1734	0.576058	-0.0607324	0.154321	-0.393546	0.693916	NA
AK054833	chr13	+	51589371	51592586	3216	0.119906	0.0802067	0.0953599	0.841095	0.400295	NA
AK054848	chr16	+	6902058	6904599	2542	0	NA	NA	NA	NA	NA
AK054849	chr15	+	53987616	53989332	1717	0	NA	NA	NA	NA	NA
AK054854	chr10	+	80490551	80492815	2265	0.184357	-0.0591656	0.102928	-0.574827	0.565408	NA
AK054857	chr9	+	111547318	111550890	3573	28.4429	0.365071	0.30199	1.20888	0.226707	0.508136
AK054861	chr9	-	127118074	127120300	2227	8.66128	-0.0268375	0.323749	-0.0828959	0.933934	NA
AK054865	chr17	-	75974175	75976382	1530	0.169649	-0.0527942	0.0976726	-0.540522	0.588837	NA
AK054870	chrALTS_NT_187630	-	54456	57655	3200	0	NA	NA	NA	NA	NA
AK054892	chr8	-	11093069	11095038	1970	0.28318	-0.0761898	0.115989	-0.656869	0.511265	NA
AK054896	chr9	+	75167014	75169320	2307	0	NA	NA	NA	NA	NA
AK054899	chr1	-	111793359	111795267	1909	0.615872	-0.111196	0.182691	-0.608654	0.542754	NA
AK054902	chr1	-	40256428	40257967	1540	99.3639	-0.442275	0.225543	-1.96093	0.0498872	0.275126
AK054905	chr20	+	46433641	46446284	2846	0.762366	0.114461	0.211582	0.540976	0.588524	NA
AK054906	chr20	+	34679396	34681180	1785	0.0888939	0.0730619	0.0935728	0.780803	0.434918	NA
AK054910	chr4	-	24370782	24372354	1573	0.0955008	-0.0445546	0.0938371	-0.474808	0.634924	NA
AK054912	chr9	+	100181187	100183794	2608	0	NA	NA	NA	NA	NA
AK054922	chr16	+	6861346	6862977	1632	0.119906	0.0802067	0.0953599	0.841095	0.400295	NA
AK054926	chrX	+	10056960	10058709	1456	0.184357	-0.0591656	0.102928	-0.574827	0.565408	NA
AK054938	chr7	-	49760897	49762764	1868	0	NA	NA	NA	NA	NA
AK054940	chrX	+	72150884	72153285	2402	0.0955008	-0.0445546	0.0938371	-0.474808	0.634924	NA
AK054948	chr6	+	166388136	166389920	1785	11.5345	-0.441805	0.312588	-1.41338	0.157545	NA
AK054949	chr10	-	95325584	95327396	1813	0.0921785	-0.0440703	0.0936244	-0.470714	0.637845	NA
AK054951	chr22	+	46227989	46229558	1570	0.181072	0.018444	0.103101	0.178891	0.858023	NA
AK054959	chr5	-	81405057	81407149	1481	1.14105	-0.0260166	0.249832	-0.104136	0.917061	NA
AK054961	chr9	+	33296944	33298783	1840	0.217199	-0.0619478	0.10519	-0.588912	0.555921	NA
AK054962	chr1	+	174817299	174819069	1637	0	NA	NA	NA	NA	NA
AK054971	chr1	+	62154665	62156054	1390	0	NA	NA	NA	NA	NA
AK054973	chr2	-	63552516	63554702	2187	5.63645	0.160713	0.328523	0.489197	0.624702	NA
AK054979	chr17	-	79268841	79271085	2245	0	NA	NA	NA	NA	NA
AK054980	chr8	+	8164501	8166799	2299	0	NA	NA	NA	NA	NA
AK054980	chr8	-	12498867	12501164	2298	0.281808	0.0123402	0.107675	0.114607	0.908757	NA
AK054986	chr1	-	143897846	143899989	2144	0	NA	NA	NA	NA	NA
AK054987	chr19	-	58121009	58122745	1737	0.0955008	-0.0445546	0.0938371	-0.474808	0.634924	NA
AK054989	chr22	-	33418795	33420607	1813	1.22791	-0.021939	0.240918	-0.0910643	0.927442	NA
AK054996	chr2	+	62877670	62880407	2738	1.90101	-0.18493	0.278462	-0.664112	0.506619	NA
AK055000	chr5	-	656775	658574	1800	2.5938	-0.19666	0.283176	-0.694479	0.487382	NA
AK055002	chr1	+	144021671	144023706	2036	0	NA	NA	NA	NA	NA
AK055005	chr10	+	74158637	74160488	1852	0.605542	-0.0273151	0.158471	-0.172366	0.86315	NA
AK055008	chr14	+	61801713	61803634	1922	2.09956	0.0341423	0.285329	0.11966	0.904753	NA
AK055009	chr11	+	17794784	17796650	1867	0.522552	-0.16249	0.16415	-0.989886	0.32223	NA
AK055010	chr4	+	129116946	129118925	1980	0.537298	-0.0724111	0.153692	-0.471145	0.637538	NA
AK055014	chr1	+	32359722	32361319	1598	10.061	-0.0425225	0.319433	-0.133119	0.894099	NA
AK055021	chr1	+	186436873	186439190	2318	1.65481	-0.135877	0.263749	-0.515174	0.606431	NA
AK055022	chrALTS_NT_167244	-	2812547	2813979	1433	0	NA	NA	NA	NA	NA
AK055022	chrALTS_NT_167247	-	2821952	2823384	1433	0	NA	NA	NA	NA	NA
AK055024	chr6	+	127343429	127345606	2178	15.497	0.0760793	0.294118	0.258669	0.79589	NA
AK055026	chr3	+	100179567	100181730	2164	16.8488	-0.608717	0.312414	-1.94843	0.0513636	NA
AK055027	chr6	+	79573877	79575530	1654	1.1635	-0.0375405	0.231346	-0.16227	0.871093	NA
[truncated: 42,887 more rows]
